# Supplementary material for: PI3K regulates TAZ/YAP and mTORC1 axes that can be synergistically targeted
Source: JCI Insight. 2026 Feb 10;11(6):e191600. doi: 10.1172/jci.insight.191600 (PMC13043097; doi:10.1172/jci.insight.191600)
Supplement: Supplemental table 2 [file jciinsight-11-191600-s375.xlsx]

## Sheet: 2PvsSKM
Gene	log2 Fold Change	padj
Cryaa	10	1e-06
Lrp2	10	1e-06
Nefl	10	1e-06
Nppb	10	1e-06
Rnu1b1	10	1e-06
Rnu3b2	10	1e-06
Rnu3b4	10	1e-06
Nptx2	10	1e-06
Slc5a7	10	1e-06
Gvin1	10	1e-06
Trim12a	10	1e-06
Lrp1b	10	1e-06
Fam19a1	10	1e-06
Zfp345	10	1e-06
Trim5	10	1e-06
Gm10421	10	1e-06
R3hdml	10	1e-06
U3	10	1e-06
Gm23472	10	1e-06
Gm26244	10	1e-06
Gm23444	10	1.15e-05
Prl2c2	10	1.76e-05
Aqp5	9.87845	1e-06
Mmp12	9.85467	1e-06
Crabp1	9.40388	1e-06
Prl2c3	9.28123	0.000357997
Foxg1	9.23984	0.000134586
Glp1r	9.16358	4.72e-05
Gm15583	9.16019	1e-06
Dusp9	9.07347	1e-06
Disp2	8.9063	1e-06
Brinp1	8.90587	1e-06
Klhl1	8.85122	4.25e-05
Adgrv1	8.78658	1e-06
Tmem74	8.71189	1e-06
Nefm	8.69503	1e-06
Tnn	8.6439	1e-06
Dcstamp	8.6393	7.97e-05
Col10a1	8.60017	1e-06
Gm12602	8.58754	1e-06
Lhx8	8.57143	8.63e-05
Rpl35a-ps6	8.54197	5.38e-06
Rnu1b6	8.4289	1e-06
Uox	8.41233	1e-06
Prokr2	8.3403	4.18e-05
Tram1l1	8.32746	1e-06
Hao1	8.26243	1e-06
Apol7a	8.25694	1e-06
Tnfrsf9	8.22051	1e-06
Tubb3	8.17234	1e-06
Gzmc	8.14846	2.18e-05
Cdkn2a	8.13222	1e-06
Bach2os	8.10894	1e-06
Steap1	7.95171	1e-06
Chga	7.85439	3.72e-05
Dmrta1	7.83626	1e-06
Lrrtm2	7.82732	2.06e-06
Rasgrf1	7.81081	1.98e-06
Ndp	7.80925	1e-06
C1qtnf3	7.76143	1e-06
Timp1	7.70314	1e-06
Tnfsf11	7.6955	1e-06
Grem1	7.69126	1e-06
Raet1d	7.68843	1e-06
Spp1	7.63256	1e-06
Duxbl3	7.61154	0.000335378
Rpl35a-ps4	7.57821	5.57e-05
Elfn1	7.54797	1e-06
Cxcl5	7.54173	1e-06
Gm12415	7.51356	1e-06
Bcat1	7.4782	1e-06
Apob	7.43132	9.11e-05
Dnmt3l	7.40026	1e-06
Trpa1	7.38334	0.00022834
Tnr	7.3823	1e-06
Gareml	7.38088	1e-06
Cthrc1	7.37554	1e-06
Pcsk9	7.34984	1.19e-05
Kcnh3	7.32358	5.14e-06
Serpinb9b	7.31716	1e-06
Fosl1	7.31671	1e-06
Oscar	7.31594	0.000133492
Htr1b	7.30283	1e-06
Foxl1	7.29659	1e-06
Dppa2	7.27947	2.08e-05
Phf11a	7.27919	1e-06
2810429I04Rik	7.27888	1.04e-06
Brinp3	7.25345	1e-06
Gm14002	7.22029	1e-06
Acan	7.21199	0.000152219
Cacng4	7.20199	1e-06
Hmga2	7.19805	1e-06
Cxcl10	7.18092	1e-06
Gm12606	7.17422	0.000377026
Adgra1	7.1328	1e-06
Hist1h2bq	7.08311	1e-06
Tnni3k	7.06833	1e-06
5330416C01Rik	7.05877	1e-06
Fbn2	7.0465	1e-06
Smc1b	7.04115	3.55e-06
Tmem121	7.03116	1e-06
Serpind1	7.02849	1e-06
Lrrc7	7.01568	7.67e-05
Adm2	7.01172	1.12e-06
Ptprn	7.00701	1e-06
Nespas	7.00393	4.03e-05
Dynap	6.95415	7.85e-05
Gap43	6.95248	1e-06
Adamts4	6.92787	1e-06
Postn	6.91853	1e-06
Gm11476	6.90714	1e-06
Grm7	6.89997	2.58e-05
Cnih2	6.8997	1e-06
Aqp2	6.89816	0.000194245
Onecut2	6.88972	1e-06
Cxcl9	6.8694	1e-06
Bhlhe22	6.85772	5.4e-06
Rem2	6.83713	2.29e-06
4930467D21Rik	6.82411	9.52e-05
Gpr82	6.82303	3.09e-06
Apol9a	6.8109	1e-06
D030025P21Rik	6.7906	1.88e-06
Areg	6.78789	5.24e-05
Gm8773	6.76593	1e-06
Soga3	6.76527	4.75e-05
Gm26682	6.76262	1e-06
Naip1	6.76165	1e-06
Ltbp2	6.75307	1e-06
Atp6v0d2	6.75228	1e-06
Myo16	6.7041	1.15e-06
Crabp2	6.69946	1e-06
Mmp10	6.68632	0.000118971
Gchfr	6.67945	1e-06
Gm11549	6.6677	1.35e-05
Adam12	6.65768	1e-06
Erich2	6.64748	1e-06
4930452B06Rik	6.63464	1e-06
Gm7173	6.61473	0.000317136
Ccl3	6.61145	1e-06
Arg1	6.58533	9.5e-05
Mgarp	6.58445	1e-06
4930502E18Rik	6.56853	3.68e-06
Gpr176	6.54849	1e-06
Prss35	6.5369	1e-06
Nell2	6.53363	1.5e-05
Klrc1	6.51074	1.24e-06
Ccl4	6.50138	1e-06
Apol9b	6.49619	1e-06
Rgs8	6.48548	0.000140717
Fsd1	6.48177	2.47e-05
Gm19026	6.46043	1.72e-06
Prr7	6.45242	1e-06
Creb3l3	6.4502	1e-06
Saa3	6.44767	1e-06
Fcrlb	6.44668	4.41e-06
4930430E12Rik	6.446	1e-06
Cxcl2	6.44362	1e-06
Gins2	6.4367	1e-06
Prnd	6.42588	1e-06
Fasl	6.41772	1e-06
C1ql1	6.4162	2.19e-05
Tmem108	6.40181	2.16e-05
H60b	6.39501	1e-06
Igsf5	6.39126	1e-06
Mettl21b	6.39074	1e-06
Gal	6.38183	0.000386862
Cxcl3	6.38094	0.00018476
Lipg	6.36747	1e-06
Gpr150	6.3403	0.000165928
Ubd	6.31803	2.18e-05
Gpr31b	6.31503	9.15e-06
Nptx1	6.31475	1e-06
4930447F24Rik	6.31112	1e-06
4930435H24Rik	6.31059	4.46e-06
Ptn	6.29782	1e-06
Lrrc15	6.28583	1e-06
P4ha3	6.28267	1e-06
Tnc	6.28021	1e-06
Acp5	6.27775	1e-06
Gpr39	6.25557	1.4e-06
Dbx2	6.25517	0.000154436
Atf7ip2	6.23881	1.86e-05
F7	6.21594	0.000321769
Vmn1r43	6.1877	0.000111362
Tfpi2	6.17855	1e-06
Clec4n	6.1754	1e-06
Rprm	6.16806	1e-06
Wisp1	6.16731	1e-06
Rnf183	6.1633	4.65e-06
St18	6.14375	3.49e-06
Mex3a	6.14249	1e-06
Foxf1	6.13288	1e-06
2010300F17Rik	6.13128	2.68e-05
C920009B18Rik	6.10664	1e-06
Gm12609	6.10485	1e-06
Gm29340	6.1036	2.05e-06
Rgs1	6.10294	1e-06
Gm26316	6.09337	1e-06
Rgs16	6.08473	1e-06
Glrp1	6.08429	7.02e-06
Guca1a	6.06832	1e-06
Gcnt4	6.06611	1e-06
9230110C19Rik	6.05246	1e-06
Tmem200a	6.05167	1e-06
Mmp3	6.02749	1e-06
1700003F12Rik	6.02345	4.3e-06
Ccl2	6.00664	1e-06
Lama1	5.98845	1e-06
Ccl7	5.98787	1e-06
Oit3	5.98392	2.11e-06
Agtr2	5.98198	1.71e-05
Gzmb	5.97687	1e-06
Bcl2a1a	5.96895	1e-06
Lmtk3	5.95606	0.000119262
Rbp2	5.94951	3.06e-05
Ddx25	5.92283	0.000476789
Gm6634	5.88575	1e-06
Cdhr1	5.87197	0.000263225
Far2os1	5.86561	0.000118772
Mei4	5.8538	3.47e-05
Ms4a7	5.85371	1e-06
Fam64a	5.85065	1e-06
Cfap58	5.84757	0.000203726
Zar1	5.84159	0.000285858
Podnl1	5.83202	1e-06
Cd5	5.82019	0.000184958
Tm4sf19	5.81529	4.22e-05
Sfrp2	5.81454	1e-06
Scn9a	5.80625	0.000160684
Jakmip2	5.80374	0.00019384
Galnt13	5.80126	1.33e-06
Fam19a2	5.76061	1e-06
Upp1	5.7423	1e-06
Cntnap4	5.67414	0.000311132
Syt8	5.66856	0.000223911
Slc9b2	5.65426	1e-06
Gm4425	5.6473	0.000151531
BC147527	5.6461	5.11e-05
Gm22620	5.64434	3.85e-06
Trem2	5.63432	1e-06
Stac2	5.61789	1e-06
Ulbp1	5.59858	1e-06
Gdf3	5.58509	1e-06
Nxph4	5.55951	7.08e-05
Fgf21	5.55712	0.000152435
Rspo2	5.54772	6.26e-06
Ereg	5.5365	8.61e-06
Nup62cl	5.52611	0.000398482
Artn	5.5221	1e-06
Ptchd1	5.52117	1e-06
Ctsk	5.51828	1e-06
Trim69	5.50917	1.32e-05
1700024P16Rik	5.5036	0.000118629
Slco1a5	5.49846	0.000480245
Tro	5.49705	1e-06
Ccnd1	5.48994	1e-06
Bcl2a1b	5.47732	1e-06
Gm12758	5.4726	6.01e-06
C77370	5.46075	1.61e-06
Fkbp11	5.45927	1e-06
Syt4	5.4378	5.87e-05
Basp1	5.43275	1e-06
Rgs17	5.41135	1e-06
Acat3	5.39602	5.08e-05
Cdh24	5.38987	1e-06
Col6a4	5.38856	3.55e-06
Gm28818	5.37864	0.00041115
Nt5dc2	5.36733	1e-06
Gm1141	5.36432	2.59e-05
Creg2	5.36332	1e-06
Ccl12	5.36176	1e-06
Magee2	5.3516	5.26e-05
Kcna4	5.35152	2.11e-05
Raet1e	5.35151	1e-06
3300005D01Rik	5.34641	1e-06
Acpp	5.33185	2.15e-06
Rab33a	5.33098	9.5e-05
S100a4	5.33092	1e-06
Pbp2	5.31535	0.000150743
Edil3	5.31403	1e-06
Insl6	5.3087	1.26e-06
Bdkrb1	5.28667	1.58e-06
Scimp	5.27062	1e-06
Cd8a	5.26678	4.58e-05
Ccl5	5.26004	1e-06
Gm2115	5.25126	1e-06
Olfr111	5.24933	0.00024093
Plekhg4	5.24702	1e-06
Mroh2a	5.24658	0.000247773
AA467197	5.24562	1e-06
Clgn	5.2437	0.00017741
Glipr1	5.23953	1e-06
Gm9844	5.21182	1e-06
Il1rl1	5.21042	1e-06
Sh2d5	5.20584	2.8e-06
Macc1	5.20061	0.000283766
Il10	5.18922	0.000245848
Gpr55	5.18715	6.08e-05
Optc	5.18469	2.75e-05
Tmem151a	5.18354	4.02e-05
Gm22973	5.17779	1e-06
Stc1	5.17481	1e-06
Grin3a	5.16372	0.000407096
Ugt1a2	5.16226	0.00012656
Adgrl3	5.14187	1e-06
Gm7901	5.14169	1e-06
Cx3cr1	5.13824	1e-06
Cubn	5.12845	1e-06
Cdh17	5.12022	2.67e-06
Pcbd1	5.11548	9.59e-06
Cd8b1	5.1113	0.000376118
Slc12a1	5.10417	9.68e-05
Col1a1	5.10087	1e-06
Pdcd1	5.09708	0.000140473
Gprin1	5.08671	0.000324231
Unc13a	5.08594	1e-06
Glis1	5.06379	0.000215718
Marcksl1	5.05043	1e-06
Sox11	5.04701	1e-06
Irg1	5.04391	1e-06
Ropn1l	5.04365	1.3e-05
Fbxl13	5.04275	4.1e-05
Msr1	5.04026	1e-06
Mest	5.03971	1e-06
Myo3b	5.03331	4.41e-05
Gm19412	5.03328	8.01e-06
Rasl10a	5.02729	0.000475564
Prkg2	5.0235	1e-06
Col18a1	5.02337	1e-06
Arl4c	5.02218	1e-06
Tmem198	5.01726	4.07e-05
Gm7609	5.01476	1e-06
Trip13	5.01162	1e-06
Gm1673	5.0096	1e-06
Gm14150	5.00752	3.69e-06
Cdc25c	5.00215	1e-06
Gm10941	4.99656	1.08e-05
Apln	4.98888	1e-06
Xcl1	4.98661	0.000150101
Adamts14	4.97987	1e-06
Ifi44l	4.97952	0.000252031
Igfbp2	4.97469	1e-06
Cep55	4.97188	1e-06
Oas1g	4.96225	1e-06
C1qtnf6	4.95823	1e-06
Exo1	4.9576	1e-06
4930550C14Rik	4.94284	0.000357272
Sptbn4	4.94014	9.87e-05
Kcnip1	4.93411	0.000173783
Tpbg	4.93252	1e-06
Map6d1	4.92421	0.000205406
Dclk1	4.92183	1e-06
Efna4	4.92089	1e-06
Gm23143	4.91454	5.29e-05
Cd200r4	4.90939	1e-06
Igf2bp2	4.90782	1e-06
B3gnt7	4.88315	1.9e-06
8030453O22Rik	4.88042	0.000137452
Phgdh	4.88015	1e-06
Ch25h	4.87994	1e-06
Ms4a6d	4.87384	1e-06
H1fx	4.86079	6.27e-05
Tigit	4.85969	0.00041136
Slc1a4	4.85967	1e-06
Sema3a	4.8582	1e-06
Unc5c	4.85758	1.55e-05
Ctss	4.85692	1e-06
Psat1	4.84854	1e-06
Tubb2b	4.84571	1e-06
Cdkn2b	4.833	1e-06
Gm23287	4.82768	3.77e-05
Esm1	4.82356	9.86e-06
Eno4	4.82136	0.00048652
1500015O10Rik	4.81535	1e-06
Ctxn1	4.81401	1e-06
Spink2	4.8138	0.000400659
5031415H12Rik	4.81168	7.75e-05
S100a3	4.80796	0.000447739
Mmp13	4.80363	8.62e-05
Gdf15	4.78899	0.000254144
Pydc4	4.78508	0.000345348
Lrrc8e	4.7817	1e-06
Ccr5	4.78091	1e-06
Myo1a	4.77266	0.000203968
Havcr2	4.77217	1e-06
Car9	4.75655	1.13e-05
Lrrc17	4.7515	1e-06
Gm4955	4.74882	2.56e-06
Tes	4.7483	1e-06
Csrp2	4.74552	1e-06
A530040E14Rik	4.73949	3.21e-06
Tmem119	4.73915	1e-06
Car6	4.73425	0.00013405
Fam83a	4.73403	0.000432857
Col8a1	4.73403	1e-06
Gm28809	4.71944	0.000386862
Adra2a	4.71149	1e-06
Runx3	4.69377	1e-06
AW551984	4.69264	4.61e-06
Gria1	4.69131	0.000177847
Lox	4.67078	1e-06
Nmnat2	4.66944	1e-06
Fam132b	4.66621	5.55e-05
D030062O11Rik	4.65791	0.000131139
Fblim1	4.65367	1e-06
Slc7a3	4.64841	4.14e-06
Lxn	4.63764	1e-06
Cdc20	4.6322	1e-06
Bean1	4.63062	1e-06
Itgax	4.62945	1e-06
Cdk1	4.6284	1e-06
Zbtb9	4.62779	1e-06
Hgf	4.62612	1e-06
Pmaip1	4.62564	1e-06
Fcgr1	4.62378	1e-06
Fscn1	4.61786	1e-06
Cnr1	4.61646	1e-06
Fkbp10	4.61386	1e-06
Dkk2	4.61043	2.82e-06
D330045A20Rik	4.60869	5.36e-05
Grin2a	4.60677	9.54e-05
Col1a2	4.60513	1e-06
Ugt1a6a	4.60145	1e-06
Aldh18a1	4.5994	1e-06
Kcne3	4.59604	1e-06
Mx1	4.59026	1e-06
Igfbp3	4.58932	1e-06
Camk4	4.58223	1e-06
Sqle	4.5803	1e-06
Ifi44	4.57679	1e-06
Gm5620	4.57459	3.15e-05
Gm7862	4.57369	0.000111902
Cxcl16	4.57119	1e-06
Cemip	4.57006	8.79e-06
Hells	4.56786	1e-06
Nsg1	4.56258	1e-06
Aif1	4.56184	1e-06
4932441J04Rik	4.56059	0.000280719
Gm5637	4.55679	2.3e-05
Lrp8	4.55427	1e-06
Aunip	4.55376	1e-06
M1ap	4.55166	8.63e-06
2810417H13Rik	4.54276	1e-06
Cks2	4.54197	1e-06
Trbc2	4.5385	1.26e-05
Hap1	4.53636	9.11e-06
Tmc3	4.53142	8.44e-06
Piwil4	4.52231	1e-06
Tmem98	4.52182	1e-06
B3gnt5	4.51566	2.84e-05
Arhgap22	4.51513	1e-06
Sdc1	4.51498	1e-06
Rnu3a	4.51444	1e-06
Sh3gl3	4.51289	1.92e-05
Clec2l	4.50505	0.000266609
Spdl1	4.50467	1e-06
Col3a1	4.50262	1e-06
Eno1b	4.50168	0.000178271
Loxl3	4.50097	1e-06
Gm11653	4.5003	6.26e-06
8430423G03Rik	4.49857	0.000396609
Xkr5	4.49487	1e-06
Gm4262	4.49051	0.000232717
Akr1b8	4.48765	1e-06
Ms4a4c	4.47486	1e-06
Fgfr1	4.47457	7.52e-06
Rin1	4.44962	1e-06
Cd72	4.44113	1e-06
Bend6	4.43561	1e-06
Igf2bp3	4.42233	6.92e-06
Ror2	4.41754	1.11e-06
Mab21l3	4.41688	0.000151065
Pgam1	4.41522	1e-06
Dctd	4.4144	1e-06
Gm6377	4.41388	1e-06
Sh2d1b1	4.40876	2.23e-06
Car13	4.40844	1e-06
Cenpi	4.40557	1e-06
Mlkl	4.39896	1e-06
Cxcr6	4.39537	6.7e-05
Nsun7	4.38439	9.09e-05
Ndc80	4.38254	1e-06
Gtse1	4.37145	1e-06
Melk	4.37046	1e-06
Rcor2	4.37012	1e-06
Trim30d	4.36952	1e-06
Rufy4	4.36682	0.000370124
Slc35f2	4.36184	0.000286587
Mdk	4.35629	1e-06
9330154J02Rik	4.35609	0.000128071
Layn	4.35594	1e-06
Cdh11	4.35585	1e-06
Ppap2c	4.35323	1e-06
Slc37a2	4.34708	1e-06
Ska3	4.33623	1e-06
Gm15867	4.33587	0.000334583
2610524H06Rik	4.33115	1e-06
Tspan11	4.32745	1e-06
Clca2	4.32242	1e-06
Steap2	4.32196	1e-06
Cela1	4.3214	1e-06
Gm19569	4.32001	0.000422955
Ocstamp	4.31695	0.000145693
Sytl5	4.31623	1e-06
Dap	4.31455	1e-06
Tmsb10	4.31343	1e-06
Racgap1	4.31015	1e-06
Pcdh15	4.30836	8.99e-06
Thy1	4.30523	1e-06
C1ql3	4.30143	1e-06
Anln	4.30059	1e-06
C3ar1	4.29979	1e-06
Cdca7l	4.29751	1e-06
Fcgr4	4.28373	1e-06
Cx3cl1	4.28186	1e-06
Car12	4.28134	7.72e-06
Gpr65	4.28134	1e-06
Mmp14	4.27849	1e-06
Slc1a2	4.27491	3.55e-05
Gm20324	4.27239	0.000319913
Depdc1a	4.2711	1e-06
Gm13597	4.26047	0.000436312
4930509G22Rik	4.25938	0.000346264
Pgam1-ps2	4.25548	1e-06
Il21r	4.24876	1e-06
Pdpn	4.24853	1e-06
Zc3h12d	4.24769	1e-06
Vcan	4.24509	1e-06
Kirrel3os	4.24478	0.000204169
Chst2	4.24032	1e-06
Mmp16	4.23946	1e-06
Fn1	4.2383	1e-06
Tert	4.23746	1e-06
Adamts7	4.23679	1e-06
Stra6l	4.23572	1.65e-05
Lhx2	4.23427	0.00026167
Serpine1	4.23068	1e-06
Kif20a	4.22723	1e-06
Dscc1	4.22453	1e-06
Col12a1	4.22028	1e-06
Zbp1	4.21774	1e-06
Matn2	4.21036	1e-06
Mthfd1l	4.20878	1e-06
Cyp7b1	4.2061	1.07e-06
Col5a2	4.2059	1e-06
Traf1	4.20447	1e-06
Shcbp1	4.20393	1e-06
Kdelr3	4.20214	1e-06
Capn6	4.19516	1e-06
Troap	4.19301	1e-06
Cenpm	4.19272	1e-06
Cks1b	4.19231	1e-06
Bcl2a1d	4.18907	1e-06
Ccdc109b	4.1867	1e-06
Tuba1c	4.18625	1e-06
Bgn	4.18352	1e-06
Syce2	4.17714	1e-06
Oas1a	4.17567	1e-06
Nup210l	4.17529	1e-06
Clcf1	4.17528	1e-06
Zdhhc15	4.17485	1e-06
Oasl1	4.17223	1e-06
Fhl2	4.17032	1e-06
Ngf	4.16079	1e-06
Gnat2	4.1607	5.14e-05
Gprc5a	4.15853	1e-06
Ms4a4a	4.15765	1e-06
Slitrk5	4.15625	0.000335378
Fam26f	4.14253	1.52e-05
Gpr34	4.14192	1e-06
Angpt4	4.13863	0.000108037
Epb4.1l3	4.13747	1e-06
Klhdc8a	4.12573	8.98e-05
Tfpi	4.12417	7.76e-06
Gm19557	4.1187	0.000374555
Mex3b	4.11699	1e-06
Myof	4.11574	1e-06
Ly86	4.11063	1e-06
Col6a3	4.1089	1e-06
Gm15433	4.10679	0.000251034
Gjb3	4.10582	6.31e-05
Mthfd2	4.10479	1e-06
Rbp1	4.1028	1e-06
Ydjc	4.10152	1e-06
Gm3052	4.09924	0.000154418
Pbk	4.09613	4.22e-06
Ckap2	4.09279	1e-06
Mfap2	4.09073	1e-06
Soat2	4.08472	1e-06
Mpeg1	4.08395	1e-06
Ptk7	4.08338	1e-06
Adh7	4.08182	1e-06
Osbp2	4.08158	3.03e-05
Lhfpl2	4.07813	1e-06
Armcx2	4.07133	1e-06
Clcn5	4.06573	1e-06
Gm4735	4.06444	1e-06
Wasf1	4.06088	1e-06
Klra3	4.05882	0.000263547
Cacna1b	4.05645	7.02e-06
Chrna1os	4.05398	1e-06
Dok1	4.0498	1e-06
Gm24616	4.04553	0.000230423
Plk4	4.03882	1e-06
Cd109	4.03601	1e-06
Casp1	4.03342	3.14e-06
Slit2	4.03207	0.000110063
Kctd11	4.02919	1e-06
Knstrn	4.02812	1e-06
Trim59	4.02611	1e-06
Slc38a1	4.01561	1e-06
Rhod	4.01024	1e-06
Fcrls	4.00702	1e-06
Ttk	4.00597	1e-06
Foxc2	4.00389	5.56e-06
C1qb	4.00232	1e-06
Ndst3	3.99698	1e-06
Gm10561	3.99681	1e-06
Twist1	3.99523	1e-06
Lbh	3.99384	1e-06
Pak3	3.99176	1e-06
Prr11	3.98842	1e-06
Etv4	3.98643	1e-06
Sox4	3.98625	1e-06
Rcn1	3.98506	1e-06
Has2	3.98322	1e-06
Spint1	3.98156	1e-06
Kcnj15	3.97889	1e-06
Gm9833	3.97801	1e-06
Gm11816	3.9774	1e-06
Sgol1	3.97646	1e-06
Srd5a1	3.97566	1e-06
Cacnb3	3.97399	1e-06
Nnmt	3.97087	1e-06
Gm17396	3.96127	0.000153766
Col4a5	3.96103	1e-06
Brip1	3.96061	1e-06
Apitd1	3.95937	1e-06
Fam167b	3.95693	1e-06
Col27a1	3.95589	1e-06
Dusp5	3.95585	1e-06
Ect2	3.95042	1e-06
Parpbp	3.9404	1e-06
Tcf7	3.93915	1e-06
Pafah1b3	3.93623	1e-06
Itga5	3.92707	1e-06
Kif4	3.92618	1e-06
Chaf1b	3.92151	1e-06
Trpm6	3.91787	1e-06
Sparc	3.91009	1e-06
4931428F04Rik	3.90897	1e-06
4930558J18Rik	3.90881	6.63e-05
Cenph	3.90769	1e-06
Prc1	3.90562	1e-06
Slc13a3	3.90522	1e-06
Ramp3	3.90518	1e-06
Tmem35	3.90418	4.7e-05
Cpxm1	3.90337	1e-06
Slamf8	3.90194	1e-06
Galk1	3.90131	1e-06
Fmn1	3.89899	1e-06
Tbc1d9	3.89732	1e-06
Tyms	3.89252	1e-06
Gm22270	3.89249	1.95e-05
Col11a1	3.89187	3.07e-06
Col16a1	3.89176	1e-06
Asns	3.89016	1e-06
Thbs2	3.8893	1e-06
Bok	3.88571	1e-06
Cd68	3.88433	1e-06
Pde3b	3.88235	1e-06
P2ry13	3.88201	1e-06
Slamf7	3.8797	7.76e-05
Vim	3.87837	1e-06
E2f1	3.87726	1e-06
Arhgef19	3.87484	1e-06
Rab31	3.87382	1e-06
Klrk1	3.87381	1e-06
Gm14446	3.86829	1e-06
Gpr85	3.868	1e-06
Col5a1	3.86704	1e-06
Fanca	3.86405	2.6e-05
Snai1	3.86404	1e-06
Cenpe	3.86331	1e-06
Casp3	3.86241	1e-06
Dync1i1	3.86174	3.1e-05
Gm14137	3.85857	2.93e-05
Ngfrap1	3.85267	1e-06
Tvp23a	3.85216	1e-06
C1qa	3.85065	1e-06
Nrk	3.84593	3.05e-06
Dbf4	3.84322	1e-06
Tcf19	3.84255	1e-06
Gale	3.842	1e-06
Il33	3.84178	0.000392059
Phf11b	3.84109	1e-06
Lag3	3.83932	1e-06
Uhrf1	3.83717	1e-06
Ccna2	3.83514	1.24e-06
Ly75	3.8325	1e-06
S100a6	3.83061	1e-06
Ddias	3.8285	1e-06
Cdr2l	3.8278	1e-06
Klra2	3.81869	1.32e-06
Ccr1	3.81141	1e-06
Serp2	3.81141	0.000189032
Scml2	3.80678	2.21e-06
Gm14636	3.80504	1e-06
Gm19426	3.79932	4.83e-05
Espl1	3.79884	1e-06
1190002F15Rik	3.79686	1e-06
Serpinh1	3.79368	1e-06
Il2rg	3.79328	1e-06
Mcm6	3.79202	1e-06
Ms4a6b	3.79201	1e-06
C330027C09Rik	3.79138	1e-06
Slfn9	3.78911	1e-06
Tuba1a	3.784	1e-06
Lair1	3.78122	1e-06
Begain	3.78035	2.2e-05
Gm5424	3.7798	0.00035542
Kif26b	3.77496	1e-06
Gm8464	3.77491	0.000140765
Gbp8	3.77415	3.32e-06
2810408I11Rik	3.77336	1e-06
Akr1c13	3.77239	1e-06
Kbtbd11	3.77006	1e-06
Cd44	3.76899	1e-06
Pi4k2b	3.76597	1e-06
Tmeff1	3.76211	1e-06
Slc7a11	3.76032	1e-06
Oaf	3.75735	1e-06
Enc1	3.74344	1e-06
Ms4a4b	3.73616	5.71e-05
Kif23	3.73378	1e-06
Plk1	3.73271	1e-06
Amz1	3.73115	1e-06
Tlr12	3.72956	0.000189887
Kcnn4	3.72873	1e-06
AA414768	3.72803	1e-06
Ms4a6c	3.7238	1e-06
Cd80	3.72299	1e-06
Rad54b	3.72198	1e-06
Inhba	3.71916	1.38e-06
2700099C18Rik	3.71735	1e-06
6430562O15Rik	3.71697	0.000232098
Nek2	3.71483	1e-06
Adgrg5	3.71171	1e-06
Soat1	3.70731	1e-06
Serpina3g	3.70509	0.000222263
Isg15	3.70423	1e-06
Sh3pxd2b	3.70401	1e-06
Lrr1	3.70371	1e-06
Ptprv	3.70345	4.73e-06
Tubb6	3.70237	1e-06
Cdca8	3.70186	1e-06
Tnfsf8	3.69863	3.49e-05
Vcam1	3.695	1e-06
Ckap2l	3.69473	1e-06
Txk	3.68713	6.45e-05
Milr1	3.68662	1.43e-06
Inhbb	3.68614	1e-06
Lgals3	3.68391	1e-06
Tnfrsf11b	3.67959	1e-06
Mastl	3.67834	1e-06
F730043M19Rik	3.67727	1.23e-06
Adgre1	3.67316	1e-06
Prdx4	3.67059	1e-06
Doc2b	3.67052	1e-06
Lpxn	3.66951	1e-06
Bub1b	3.6688	1e-06
Ugt1a7c	3.66779	1e-06
F2rl1	3.66621	2.65e-05
Pif1	3.66568	3.4e-06
Gzma	3.66264	0.000334294
Gpr171	3.66262	8.24e-06
Gpc2	3.66161	1e-06
Rab39b	3.66143	1e-06
Fam105a	3.65971	1e-06
Ripk3	3.65929	1e-06
Nrn1	3.65763	0.00019541
Gm5879	3.65306	0.000172237
Cd276	3.65193	1e-06
Cdca5	3.65123	1e-06
Unc5b	3.64923	1e-06
Zwilch	3.6468	1e-06
Pdgfc	3.64589	1e-06
Ercc6l	3.6415	1e-06
Cenpa	3.63301	1e-06
Adam8	3.62995	1e-06
Skp2	3.62923	1e-06
Snord118	3.62578	1e-06
Nlrp3	3.62379	1e-06
Maged1	3.62116	1e-06
Arhgap28	3.61949	1e-06
Fignl1	3.61431	1e-06
Sema7a	3.61384	1e-06
Micall2	3.61356	1e-06
9530059O14Rik	3.61235	0.000108372
Prrg4	3.61224	4.8e-05
Anxa2	3.61129	1e-06
Fhad1	3.60898	0.000126638
Vill	3.604	1e-06
Fam71f2	3.60298	0.000355699
Dtl	3.60091	1e-06
Dnm3os	3.59719	1e-06
Sirpb1c	3.59626	5.73e-06
4933413C19Rik	3.59148	3.18e-06
Ccdc116	3.58818	5.7e-05
Capg	3.58423	1e-06
Nuf2	3.58082	2.11e-06
Gm15453	3.58013	2.79e-06
Ifi202b	3.57954	3.22e-05
Actn1	3.57952	1e-06
Efcab11	3.57647	1e-06
Cd69	3.57606	4.16e-05
Lancl3	3.57397	1e-06
Ctsw	3.56975	0.00012021
Pdia5	3.56828	1e-06
Tlr1	3.5675	1e-06
Abracl	3.56548	1e-06
Cnn3	3.56413	1e-06
Tlr13	3.56149	1e-06
Ppfia4	3.56116	1e-06
Batf2	3.55513	4.48e-06
Ccdc114	3.55431	1e-06
Tacc3	3.54691	1e-06
Tuba1b	3.54159	1e-06
Arsj	3.54104	1e-06
Ly9	3.53311	3.07e-06
Trim46	3.53167	1e-06
Angptl4	3.53055	1e-06
Mov10	3.5296	1e-06
S100a11	3.5277	1e-06
Cda	3.5239	1e-06
Ephb2	3.5225	1e-06
B4galnt4	3.51863	2.85e-06
Zmynd15	3.51853	1e-06
Slc7a5	3.51627	1e-06
Arxes2	3.51522	1.85e-05
Ass1	3.51486	1e-06
Enkd1	3.51335	1e-06
Igsf10	3.50798	2.39e-05
Slc15a3	3.50513	1e-06
Rgs9	3.49952	0.000136342
Mcm5	3.492	1e-06
Fanci	3.49122	1.32e-05
Cdca7	3.47636	1e-06
Ckap4	3.47612	1e-06
Nol4	3.47503	0.000127489
C77080	3.47258	1e-06
Kntc1	3.4723	0.000307642
Chek1	3.47174	1e-06
AI427809	3.47007	2.7e-05
Sec24d	3.46888	1e-06
Rnf180	3.46573	1e-06
Tmem97	3.46457	1e-06
Olfml2b	3.4628	1e-06
Gm14057	3.46166	1.16e-05
Dpep2	3.4588	1.89e-06
Abcg3	3.45827	1e-06
B4galt2	3.45793	1e-06
Rrad	3.45678	1e-06
Dusp4	3.45515	3.63e-06
Il6	3.45481	0.000452715
Gm36401	3.45404	1.53e-05
Clic1	3.45366	1e-06
Scd2	3.45321	1e-06
Nr2f1	3.45175	1e-06
Kif27	3.44897	1.49e-05
Cxcl1	3.44469	2.15e-05
9330182L06Rik	3.44453	3.56e-05
Ccnb2	3.44146	1e-06
Alcam	3.43759	2.21e-05
Fstl1	3.43632	1e-06
Stmn1	3.43547	1e-06
Rab34	3.43481	1e-06
Gm12715	3.43145	1e-06
Gm5124	3.42665	1e-06
Btbd11	3.42191	1e-06
Ndrg4	3.42002	1e-06
Gpr162	3.4187	4.59e-05
Gpx8	3.41818	1e-06
Srpx2	3.41609	1e-06
Mrc2	3.4147	1e-06
Itga2	3.41268	1e-06
Trib3	3.41103	1e-06
Hmgn3	3.41034	1e-06
Tgif2	3.41011	1e-06
Evi2a	3.4101	1e-06
Cfl1	3.40959	1e-06
Ifit3	3.40926	1e-06
Gpr68	3.40654	5.15e-05
Gm5150	3.40468	1e-06
Lat2	3.40094	1e-06
Sphk1	3.40091	1e-06
Socs1	3.39546	1e-06
Tead2	3.38993	1e-06
Rad51ap1	3.38927	2.9e-06
Fut4	3.38695	1e-06
Kcnj10	3.38674	1e-06
Zfp57	3.38612	1e-06
Glb1	3.38513	1e-06
Gm8276	3.38244	2.29e-06
Stambpl1	3.38226	1e-06
Il7r	3.38099	4.01e-06
Cenpf	3.37976	0.000195578
Fcer1g	3.37973	1e-06
Tnfrsf11a	3.37896	1e-06
Fam60a	3.37857	1e-06
Scamp5	3.37585	1e-06
Slc25a13	3.37389	1e-06
Zfp125	3.37318	1e-06
Dpysl3	3.37219	1e-06
A830082K12Rik	3.37113	1e-06
Ier5l	3.36668	1e-06
Car5b	3.36543	1e-06
Nptxr	3.36163	1e-06
Ncr1	3.36045	0.000218218
Enpp1	3.35748	1e-06
Psrc1	3.355	6.31e-06
Glipr2	3.35162	1e-06
P2ry6	3.34909	1e-06
C1qc	3.34894	1e-06
Wnt7b	3.34824	0.000284375
Arl11	3.34544	1e-06
Sapcd2	3.34487	1e-06
S100a7a	3.34408	5.36e-05
Ddx11	3.3421	1e-06
Xylb	3.34108	1e-06
6330562C20Rik	3.34089	2.57e-05
Src	3.33761	1e-06
Gpr35	3.33417	1e-06
Siglec1	3.33409	1e-06
Aldh1b1	3.33139	1e-06
Ska1	3.33012	1e-06
Abcg1	3.32919	1e-06
Il13ra1	3.32862	1e-06
Tubb5	3.32777	1e-06
Spc25	3.32712	1e-06
Tnip3	3.32574	0.000282042
Ms4a14	3.32514	1e-06
Zfpm2	3.32501	1e-06
Acta2	3.32378	0.000194928
Chic1	3.32336	1e-06
Rhpn1	3.31849	5.99e-05
A630033H20Rik	3.31649	1.01e-06
Lgals1	3.31549	1e-06
S1pr2	3.31455	1e-06
Ccdc18	3.31442	1e-06
Cdca2	3.31366	1e-06
Gm9800	3.31278	1e-06
Slamf9	3.30879	1e-06
Tlr2	3.30738	1e-06
Il2rb	3.3058	1e-06
Celf4	3.30522	1e-06
Hacd2	3.29912	1e-06
Ly6e	3.29892	1e-06
Susd3	3.29567	1e-06
Sdk1	3.29507	7e-06
Kcnk13	3.29421	1e-06
Stil	3.29135	1.07e-05
Arpc1b	3.28886	1e-06
Gxylt2	3.28651	1e-06
Prrx2	3.28288	1e-06
Tmem132a	3.28206	1e-06
Fam171a2	3.28167	1e-06
A4galt	3.28048	1e-06
Bid	3.2791	1e-06
Atad2	3.27709	1e-06
Tpm4	3.27709	1e-06
Rad18	3.27703	1e-06
Gpsm2	3.27684	1e-06
Phf19	3.27475	1e-06
Gm26130	3.27458	1e-06
Orc1	3.27236	4.06e-06
Aspm	3.27128	2.52e-05
Piezo2	3.25955	2.64e-06
Prelid1	3.25728	1e-06
Ppic	3.25492	1e-06
Col6a1	3.25488	1e-06
Cdc42ep5	3.25396	1e-06
Gm14005	3.25177	1e-06
Chaf1a	3.24993	1e-06
Terc	3.24923	0.0002413
S100a10	3.24851	1e-06
Tyrobp	3.24426	1e-06
B3gnt9	3.24392	1e-06
Fam129b	3.24164	1e-06
Cdh2	3.23615	1e-06
Eva1b	3.23384	1e-06
Mms22l	3.23361	1e-06
Cdt1	3.23147	1.09e-06
Cdca3	3.2275	1.11e-06
Diap3	3.22742	1.44e-05
Runx1	3.2265	1e-06
Plod2	3.22646	1e-06
Clec4a1	3.22643	1e-06
Slc25a43	3.22642	1.58e-06
Hdx	3.22592	1e-06
Emp1	3.22492	1e-06
Nfkbie	3.22391	1e-06
Gpr183	3.22257	1e-06
Smc2	3.21952	1e-06
Gm24411	3.21915	0.000155264
Nradd	3.21805	1e-06
A130051J06Rik	3.21764	1e-06
1810062G17Rik	3.21563	5.77e-05
Foxm1	3.20762	1e-06
Gm6180	3.20696	4.19e-05
Cenpn	3.20642	1e-06
Ifit1	3.19979	1e-06
Gm7809	3.19905	2.16e-06
Lamb1	3.19738	1e-06
Dbn1	3.19702	1e-06
Vasn	3.19536	1e-06
Smim3	3.1913	1.18e-06
Ptpn22	3.19091	1e-06
Clec4a3	3.18825	1e-06
Trp53i11	3.18821	1e-06
Sirpb1a	3.18774	1.81e-05
Galnt6	3.18624	1e-06
Cul7	3.18453	1e-06
Rcn3	3.18278	1e-06
Baiap2	3.17735	1e-06
Emilin1	3.17271	1e-06
Rai14	3.17242	1e-06
Pole2	3.17129	1e-06
Tubb2a	3.16948	1e-06
Slc5a3	3.16928	1e-06
Fstl3	3.16825	1e-06
Tlr9	3.16814	1e-06
Iqgap3	3.16787	1e-06
4921536K21Rik	3.16521	0.000392962
Emp3	3.16023	1e-06
Snai2	3.15781	1e-06
Asf1b	3.15252	1.5e-05
Il12rb1	3.14875	1e-06
Thbs1	3.14828	7.24e-06
Apobec1	3.14552	1e-06
Hmga1	3.14521	1e-06
Lppr3	3.14002	0.000319913
Ext1	3.13961	1e-06
H2-Q7	3.13923	9.39e-05
Sox9	3.13827	1e-06
Cd180	3.13423	3.44e-06
Praf2	3.13266	1e-06
Gm17383	3.1322	1e-06
Tnf	3.13064	1.55e-05
Slc7a7	3.12954	1e-06
Pgf	3.12743	1.99e-05
Mad2l1	3.12719	1e-06
Chpf	3.12675	1e-06
Abcc3	3.12506	1e-06
Lpar2	3.12486	5.85e-05
Agbl2	3.11862	0.000182898
Kcnd1	3.11778	1e-06
Cald1	3.11359	1e-06
Mb21d1	3.11319	1e-06
Cd14	3.11246	1e-06
Olfml3	3.11217	1e-06
Cenpt	3.11195	1e-06
Gm12250	3.11144	5.97e-06
Foxd2os	3.11054	1e-06
Slc2a1	3.10798	1e-06
Tm4sf1	3.10738	1e-06
Hmox1	3.10493	1e-06
Cnn2	3.10467	1e-06
Ccr2	3.1028	9.33e-06
Xrcc3	3.10242	1.45e-06
Cd53	3.10215	1e-06
Cenpu	3.10101	1e-06
Limd2	3.09831	1e-06
Nipal1	3.098	0.00040596
C430049B03Rik	3.09709	1e-06
Tlr8	3.0953	1e-06
Fcgr3	3.09404	1e-06
Efemp2	3.09394	1e-06
Slc7a4	3.09359	4.78e-05
Cmtm3	3.09341	1e-06
Sh3bgrl3	3.09169	1e-06
Slfn10-ps	3.0916	1e-06
Faxc	3.09006	1e-06
Pdk3	3.08675	1e-06
Prkar1b	3.08531	3.05e-06
Gm4951	3.08524	1e-06
Lgmn	3.08413	1e-06
Pvrl2	3.08366	8.62e-06
Lrrc25	3.08074	1e-06
Scpep1	3.08074	1e-06
Pyhin1	3.07977	3.13e-06
Tmem26	3.07481	8.79e-05
P2ry12	3.07398	1e-06
Ccl9	3.06927	4.96e-05
Spred3	3.06853	1e-06
Slc39a6	3.06698	1e-06
Slc7a1	3.06492	1e-06
L3hypdh	3.06409	1e-06
Limk1	3.06206	1e-06
Mtbp	3.06128	1e-06
Hspa1b	3.05974	2.03e-05
Ncapg2	3.04893	1e-06
Platr25	3.04739	2.29e-06
Gm8399	3.04433	1e-06
Stx1a	3.04294	1e-06
Slc25a24	3.04024	1e-06
Msn	3.03846	1e-06
Cenpw	3.03656	1e-06
Snx7	3.03627	1e-06
Chsy1	3.03621	1e-06
Sfxn1	3.03544	1e-06
Runx2	3.03442	1e-06
Emb	3.03282	5e-05
Flnb	3.0283	1e-06
Snhg18	3.02688	1e-06
Mbnl3	3.02534	5.74e-05
Arhgap11a	3.01765	1e-06
Mcm10	3.01677	3.57e-06
Slfn8	3.01465	1e-06
Hist1h4n	3.01464	7.24e-06
Myef2	3.013	1e-06
Prim1	3.01297	1e-06
Ltc4s	3.01096	1e-06
Lgals3bp	3.01002	1e-06
Gja1	3.00972	1e-06
Cfap69	3.0068	1.63e-05
Ccdc80	3.00653	2.38e-05
Irf7	3.00483	1e-06
Clec4a2	3.00384	3.69e-06
Recql4	3.00374	1e-06
Adgb	3.00225	0.000284634
Pdgfrl	2.99988	1.85e-06
Il1b	2.99985	1.9e-05
Armc2	2.99665	1e-06
Sardh	2.99642	1.11e-06
Nlrc5	2.99545	1e-06
C130050O18Rik	2.99428	1e-06
Gm22	2.99249	1e-06
Tmem51	2.99133	1e-06
Epsti1	2.98992	1e-06
Oasl2	2.98512	1e-06
Adam19	2.98234	1e-06
Sh3bp2	2.98043	1e-06
Loxl2	2.97691	1.74e-05
Gm37233	2.97671	3.51e-06
Grn	2.97545	1e-06
Pmepa1	2.9744	1e-06
Pfkl	2.97426	1e-06
Cstb	2.97396	1e-06
Rpl3-ps1	2.97254	1.02e-06
Csf1r	2.97027	1e-06
Tnfaip8l1	2.96965	0.000121888
Frk	2.96518	1e-06
Tpm3-rs7	2.96327	1e-06
Fxyd5	2.96133	1e-06
Tap1	2.96111	1e-06
Eno1	2.96016	1e-06
Ifi27l2a	2.95929	1.32e-06
Robo2	2.95366	0.000273575
Loxl1	2.95352	1e-06
Crtap	2.95306	1e-06
Slc9a5	2.95229	1e-06
Cdk14	2.95107	1e-06
Tgfbi	2.95061	1.35e-06
Chtf18	2.95054	1e-06
Rcc2	2.95053	1e-06
Tpx2	2.95026	1e-06
Tsku	2.94956	1e-06
Chst11	2.94941	1e-06
Hexb	2.94863	1e-06
Hn1l	2.94728	1e-06
Fcgr2b	2.94547	1e-06
Rab32	2.94537	1e-06
Kifc1	2.94525	1e-06
Pask	2.94477	1e-06
Lppr2	2.94428	1e-06
Chsy3	2.94164	1e-06
Psmb8	2.94022	1e-06
Gas2l3	2.93951	1e-06
Pcdhgc5	2.93927	1e-06
BC055324	2.93876	1e-06
Nphp4	2.93494	1e-06
Sorcs2	2.93493	2.76e-06
St3gal4	2.9343	1e-06
Ltbp1	2.93146	1e-06
Vash2	2.93072	1e-06
Cd52	2.93006	8.19e-05
Catip	2.92987	6.85e-05
Hpgds	2.92939	1e-06
Gm24305	2.92319	1e-06
Rerg	2.91579	0.000147905
Dchs1	2.91535	0.000229844
Ifi47	2.9148	1e-06
Hsd17b12	2.91177	1e-06
Ephb3	2.91096	1e-06
Epha2	2.90964	1e-06
Tcirg1	2.90918	1e-06
Anxa5	2.90886	1e-06
Gm5844	2.90814	6.29e-06
Zcwpw1	2.90755	1e-06
Plat	2.90738	1e-06
Dhx58	2.90488	1e-06
Prkar2b	2.90319	0.000119448
Traf4	2.90264	1e-06
Hopx	2.9025	1.66e-05
Prdm1	2.89679	1e-06
Ppp1r18	2.89338	1e-06
Spats2	2.89093	1e-06
Cbr3	2.89028	2.4e-06
Nt5e	2.88902	4.6e-05
Hist1h2ac	2.88889	1e-06
Gm20939	2.88522	1e-06
Clspn	2.8815	0.000268448
AU020206	2.87948	1e-06
Me2	2.87876	1e-06
Gm5431	2.87814	1e-06
Exo5	2.87713	1e-06
Ube2c	2.87687	3.57e-06
Cxcl11	2.87623	0.000150628
Il10ra	2.87473	1e-06
Snora26	2.87208	1e-06
Cdk6	2.86881	1e-06
Htra1	2.86731	1.26e-06
Masp1	2.86555	0.000413178
Pde1b	2.86334	4.8e-05
Litaf	2.86252	1e-06
Dpy19l1	2.86252	1e-06
Colec12	2.8616	1e-06
Dact3	2.86012	1e-06
Neurl3	2.85972	1e-06
Ccdc112	2.85852	1e-06
Aacs	2.85486	1e-06
Rad54l	2.8545	4.29e-06
Map1b	2.85442	1e-06
Gm15590	2.85301	0.00014277
Fancd2	2.85279	1e-06
Mcm3	2.84994	1e-06
Peg10	2.84987	1e-06
Gm5822	2.84775	4.65e-05
Wfdc17	2.84764	6.24e-06
Zswim6	2.84745	1e-06
Enox1	2.8469	1.77e-06
Gm6166	2.84516	1e-06
Ccne1	2.84405	7.71e-06
Gm11652	2.84127	2.73e-05
Col6a2	2.841	1e-06
Gls2	2.84075	0.000119237
Rgs10	2.83967	1e-06
Fbln2	2.8388	1e-06
Tusc3	2.83782	1e-06
Nlgn2	2.8376	1e-06
Nlrc4	2.83747	1e-06
Cyth4	2.83721	1e-06
Aif1l	2.83689	0.000206085
Ugdh	2.8269	1e-06
Arsa	2.82367	1e-06
Ccnf	2.82137	1e-06
Lrfn1	2.82119	0.000156228
Mfsd10	2.82007	1e-06
Casp4	2.8195	3.41e-05
Pld4	2.81685	1e-06
Sgol2a	2.81609	1e-06
Pxdn	2.81256	1e-06
Btg3	2.80997	1e-06
Brca1	2.80722	1e-06
H2-Q5	2.80496	1e-06
Incenp	2.80281	1e-06
Abhd2	2.80071	1e-06
Coro1c	2.7989	1e-06
Oip5	2.79767	1.17e-05
Gins3	2.79457	1e-06
Anxa1	2.79375	1e-06
Gfra4	2.79232	0.000283173
Tspo	2.79198	1e-06
Gli3	2.7896	1e-06
Entpd7	2.78819	1e-06
Nes	2.7877	1e-06
Gm13456	2.78714	1e-06
Actb	2.78353	1e-06
Adgra2	2.78216	6.21e-05
B2m	2.78153	1e-06
Cttnbp2nl	2.78125	1e-06
Lst1	2.78021	1e-06
Cfap43	2.77939	1e-06
P3h3	2.77543	1e-06
Ttc39c	2.77432	1e-06
5430427O19Rik	2.77383	6.78e-06
Adcy7	2.77345	1e-06
Lacc1	2.77341	1e-06
Lamc2	2.77233	7.91e-05
Nckap1l	2.76933	1e-06
C1qtnf5	2.7692	5.8e-06
Lrch2	2.769	1e-06
Hck	2.7682	2.12e-05
Azin2	2.7676	1e-06
Nyap1	2.76752	1e-06
Pcyox1l	2.76625	1e-06
Cit	2.76473	4.19e-05
Tifab	2.76318	2.75e-06
Rbpms2	2.76118	1e-06
Cyp51	2.75766	1e-06
Ninl	2.75733	1.41e-06
Casp8	2.75699	1e-06
Fat1	2.75682	1e-06
Cklf	2.75588	1e-06
Cd48	2.7552	1e-06
Plxnd1	2.75453	8.02e-06
Il1rap	2.75264	1e-06
Whsc1	2.75222	1e-06
Ccdc88a	2.75204	1e-06
Kcnab3	2.75162	0.000377151
Rps6ka6	2.7512	8.08e-05
Sh3bgrl	2.75064	1e-06
Elovl6	2.75063	1e-06
Fads3	2.75055	1e-06
C2	2.74937	1e-06
Man2a1	2.74913	1e-06
Dcbld2	2.74842	1e-06
Hpse	2.74679	1.89e-06
Cpt1c	2.74625	1e-06
Arhgef40	2.74597	1e-06
Srgap1	2.74284	1e-06
Cmtm7	2.74159	1e-06
Smc4	2.74121	1e-06
Cd86	2.73964	1e-06
Tnfaip8l2	2.73956	1e-06
Hsp90aa1	2.73904	1e-06
Usp18	2.73824	2.59e-06
Flna	2.7368	1e-06
Vangl2	2.73628	1e-06
Ampd2	2.73565	1e-06
Twf1	2.73491	1e-06
Actg1	2.73136	1e-06
3110053B16Rik	2.73057	1e-06
Bst2	2.72776	1e-06
Renbp	2.72667	1e-06
Prps2	2.71559	1e-06
Ccdc138	2.71554	1e-06
Aim2	2.71474	7.37e-06
Agpat4	2.71387	1e-06
Fam114a1	2.7125	1e-06
Stxbp1	2.70911	1e-06
Hps1	2.70897	1e-06
Nab2	2.70845	1e-06
Fabp5	2.70838	1e-06
Prmt2	2.70718	1e-06
Lilrb4	2.70477	1.42e-06
Dzip3	2.70418	1e-06
Cdc7	2.70409	1e-06
Id2	2.70318	1e-06
Plxna3	2.70169	1e-06
Plscr1	2.70122	1e-06
Ccnd2	2.69995	1e-06
Tceal8	2.69978	1e-06
Cfp	2.69889	1.34e-06
Gm4617	2.69812	1e-06
Clec7a	2.69794	3.43e-05
Adcy3	2.69769	1e-06
Gm26797	2.69737	0.000393634
Arf4	2.69672	1e-06
Plk2	2.69609	1e-06
Emp2	2.69517	1e-06
Gabre	2.69377	1.46e-05
Pgm1	2.69199	1e-06
Dzip1l	2.69066	1e-06
Il18	2.69039	1e-06
Mdfi	2.69022	1.79e-05
Efhd2	2.6898	1e-06
Tax1bp3	2.68914	1e-06
Cetn4	2.68645	2.12e-06
Creb3l1	2.68535	1.04e-06
Pik3ap1	2.68513	1e-06
Hist1h2bg	2.68338	0.000428952
Lpcat2	2.68231	1e-06
Scarf2	2.68129	1e-06
Tbx18	2.68024	1e-06
Myo1h	2.68017	7.35e-06
Jdp2	2.67874	1e-06
Sec61a1	2.67811	1e-06
Iffo2	2.67648	1e-06
Gm15834	2.67537	0.000208768
Cers6	2.67439	1e-06
Myh9	2.67075	1e-06
Foxs1	2.66983	7.43e-05
Ranbp1	2.66963	1e-06
Alkbh2	2.66872	1e-06
Cotl1	2.6682	1e-06
Mmp19	2.66767	4.01e-06
Batf	2.66443	1e-06
Gcnt1	2.66369	0.000144787
Ptma	2.66272	1e-06
Fgd1	2.66271	1e-06
Zfp7	2.66247	1e-06
Tfec	2.66205	0.000126416
Osbpl3	2.66099	1e-06
Rrm2	2.65991	0.000434114
Galns	2.6584	1e-06
9330175E14Rik	2.65839	8.85e-05
Mns1	2.65774	4.59e-05
Tmem255a	2.65568	0.000205658
Hunk	2.65501	3.1e-05
D630045J12Rik	2.6542	1e-06
Rtp4	2.65374	1e-06
Slc41a2	2.65151	1e-06
Rhoc	2.65112	1e-06
Rfc5	2.64967	1e-06
Nanos1	2.64869	2.9e-06
Camk2n2	2.648	0.000105275
Col5a3	2.647	5.93e-05
Nrm	2.64671	1e-06
Tyro3	2.64486	1.81e-05
Lurap1l	2.64436	2.09e-05
Fam171b	2.64409	1e-06
Serp1	2.64363	1e-06
Papss1	2.64284	1e-06
Dnmt1	2.64275	1e-06
Srm	2.642	1e-06
Rap2b	2.64026	1e-06
Lcp2	2.63843	3.85e-06
Tlr7	2.63834	1e-06
Rfc3	2.63695	1e-06
Cyp4f16	2.63652	1e-06
Nipsnap3b	2.63574	1e-06
Igsf9b	2.63528	0.00010413
Evl	2.63496	1e-06
Wls	2.63407	1e-06
Lca5	2.63262	1e-06
H2-K1	2.63207	1e-06
Nfkbid	2.62785	1e-06
Faim	2.62571	1e-06
Ywhaq	2.62503	1e-06
Mgat5	2.62438	1e-06
Lrfn4	2.62304	1e-06
Mapk11	2.62137	1e-06
2210404O09Rik	2.62125	1e-06
Arsb	2.61898	1e-06
Rhoh	2.61631	2.04e-05
Nckap5l	2.61399	1e-06
Hmgcr	2.61159	1e-06
Sepn1	2.61033	1e-06
Gsap	2.60879	1e-06
9930012K11Rik	2.6075	3.7e-05
Galnt12	2.60717	1e-06
Cenpk	2.60624	1e-06
Arl5c	2.60623	2.95e-06
Clec5a	2.60595	0.000233212
Gpr173	2.60229	1e-06
Sertad4	2.60152	1e-06
Lix1l	2.60149	1e-06
Ppib	2.59783	1e-06
Hist1h2bl	2.59757	7.63e-05
Mapk6	2.59606	1e-06
Bcl6b	2.59582	1.18e-05
Plaur	2.59526	1e-06
Unc93b1	2.59519	1e-06
Efna2	2.59446	0.000297088
Pcolce	2.59253	1e-06
Plxnb2	2.59245	1e-06
Ptgfrn	2.59191	1e-06
Tmem138	2.59153	1e-06
Cd84	2.59106	1e-06
Ptgr1	2.59084	1e-06
Ifi204	2.59062	1e-06
Ugcg	2.5899	1e-06
Gpr132	2.58492	0.000122546
9130008F23Rik	2.58369	0.000138679
Mxra8	2.58207	1e-06
Pkmyt1	2.58075	1e-06
Lcp1	2.58038	2.92e-06
Ptbp1	2.58026	1e-06
Atp8b2	2.57813	1e-06
Fmnl3	2.57749	1e-06
Prkcdbp	2.57735	1e-06
Slc27a3	2.57582	1e-06
Hilpda	2.57415	8.55e-06
Ctsh	2.56987	1e-06
Snx10	2.56395	1e-06
Gusb	2.56349	1e-06
Cd1d1	2.56293	1e-06
Eml4	2.56192	1e-06
Tpcn2	2.55913	1e-06
Ecm1	2.55784	3.22e-05
Galm	2.55764	8.06e-06
Pdia3	2.55726	1e-06
Mx2	2.55628	1e-06
Casp6	2.55457	1e-06
Plp2	2.55316	1e-06
Nod2	2.55247	1e-06
Rad51c	2.5508	1.25e-06
Mis18a	2.54933	1e-06
1810011H11Rik	2.54929	3.87e-06
Plekho1	2.54782	1e-06
Eef1a1	2.54538	1e-06
Hist2h2bb	2.54394	2.64e-06
Glis3	2.54357	1e-06
Itm2c	2.54331	1e-06
Sh3gl1	2.53941	1e-06
Gm4202	2.53798	1e-06
Pla2g4a	2.53704	1e-06
Smo	2.53413	1e-06
Ddah2	2.53352	1e-06
Sdc3	2.53131	1e-06
Trpv2	2.53114	1e-06
D130040H23Rik	2.53103	3.85e-06
Gatm	2.53011	1e-06
Hcls1	2.52864	1.07e-06
Fam111a	2.52793	1e-06
Gpr137b	2.52784	1e-06
Cyba	2.52752	1.17e-06
Apobec3	2.52496	2.72e-06
Mrgprf	2.524	0.000293495
Stab1	2.52352	7.02e-06
Robo1	2.52275	1e-06
Rasgef1b	2.52162	1e-06
Naip2	2.51909	1.59e-05
Kirrel	2.51812	1e-06
Phtf1os	2.51755	8.01e-06
Nostrin	2.51688	1e-06
Fkbp7	2.5166	1e-06
Orai2	2.51609	1e-06
Ctsz	2.51387	1e-06
Kctd17	2.51253	1e-06
Rwdd2a	2.51187	0.000111072
Tnfrsf22	2.51169	1e-06
Trip6	2.51101	1e-06
Sgpl1	2.51064	1e-06
Ajuba	2.50755	4.12e-05
Ager	2.50608	1.82e-05
Csf1	2.50564	7.03e-06
Fgd3	2.50544	5.71e-06
Rrbp1	2.50454	1e-06
Sh2b2	2.5044	3.85e-06
Prcp	2.50032	1.41e-06
Zfp652	-2.5014	1e-06
2310022A10Rik	-2.50307	1e-06
Plekha6	-2.5035	4.68e-06
Mdh2	-2.5042	1e-06
Gphn	-2.50611	1e-06
2310067B10Rik	-2.50632	1e-06
Tmem170b	-2.50637	1e-06
Slc25a3	-2.50743	1e-06
Cd46	-2.50798	1.54e-05
Zrsr1	-2.50804	1e-06
Lrba	-2.50805	1e-06
Ppp6r2	-2.51082	1e-06
Lurap1	-2.51137	3.82e-06
Socs7	-2.51155	1e-06
Glul	-2.51406	1e-06
Asnsd1	-2.51603	1e-06
Slc25a26	-2.51608	1e-06
Cdip1	-2.51624	1e-06
Ppm1b	-2.51674	1e-06
P2rx5	-2.51675	1e-06
Sdhd	-2.5183	1e-06
BC037032	-2.51946	1e-06
Cox4i1	-2.52153	1e-06
Ndufs8	-2.52685	1e-06
Ganc	-2.52717	1e-06
Gm22154	-2.52828	1e-06
Zfp874b	-2.53002	1e-06
Uqcrh	-2.53306	1e-06
Lgr4	-2.53626	1e-06
Mtg1	-2.53665	1e-06
Bag3	-2.53785	1e-06
Cbr4	-2.53864	1e-06
Gm12286	-2.53906	1e-06
Cyc1	-2.54094	1e-06
Egln1	-2.54137	1e-06
Alas1	-2.54165	1e-06
Cdc14a	-2.54429	1e-06
Nr1d2	-2.55006	1e-06
Rab12	-2.55115	1e-06
Lincpint	-2.55142	1e-06
Saraf	-2.55523	1e-06
Ank2	-2.5562	1e-06
Etfdh	-2.55798	1e-06
Oxld1	-2.5586	1e-06
Cradd	-2.55885	1e-06
Pbxip1	-2.56042	1e-06
Aimp2	-2.56094	1e-06
Zfp759	-2.56121	1e-06
Fbxo44	-2.56147	0.000134084
Mpst	-2.5624	1e-06
Rhbdl3	-2.5626	0.000116387
Pdhb	-2.56786	1e-06
Zfp949	-2.57188	1e-06
Cgrrf1	-2.57234	1e-06
Klhl7	-2.57246	1e-06
Prss53	-2.57585	2.59e-05
Rhou	-2.5779	1e-06
Slc28a2	-2.5805	1e-06
St3gal3	-2.581	1e-06
Dnajb2	-2.58138	1e-06
Atp5h	-2.58493	1e-06
Zfp784	-2.58692	1e-06
Atp8a1	-2.5875	1e-06
Hadh	-2.58855	1e-06
Gm17971	-2.58871	1.44e-05
Uqcrq	-2.58964	1e-06
Atp5j2	-2.59226	1e-06
Tmem147	-2.59417	1e-06
Rab11fip3	-2.59433	1e-06
Gatsl2	-2.595	1e-06
Tfdp2	-2.59598	1e-06
Idh2	-2.59602	1e-06
Rxra	-2.59804	1e-06
Mmachc	-2.59806	1e-06
Etfa	-2.59848	1e-06
Slc20a2	-2.59957	1e-06
Cyp2u1	-2.60229	1e-06
Stk40	-2.60252	1e-06
Pla2g12a	-2.60448	1e-06
Dusp22	-2.60504	1e-06
Fhod3	-2.60554	1e-06
Arvcf	-2.60852	1e-06
Fam212b	-2.60964	0.000292373
Tst	-2.6103	5.84e-06
Ndufa11	-2.61134	1e-06
Syngr2	-2.61346	1e-06
Mllt11	-2.6149	1e-06
Gfm2	-2.61522	1e-06
Tspan33	-2.6165	0.000364389
Gpr155	-2.61767	1e-06
Fam174a	-2.62012	1e-06
P2ry2	-2.62107	1.39e-06
Mknk2	-2.6233	1e-06
Pdzd2	-2.62685	3.22e-05
Nudt6	-2.62692	1e-06
Prkrir	-2.62823	1e-06
Mccc2	-2.62955	1e-06
Gm7336	-2.63273	1e-06
Det1	-2.63513	1e-06
5730455P16Rik	-2.63585	1e-06
Zfand5	-2.64353	1e-06
Man2a2	-2.64536	1e-06
Ndufa6	-2.64666	1e-06
Sptbn5	-2.64714	1.91e-06
Dnajc15	-2.64911	1e-06
Nmnat1	-2.65101	1e-06
Gstm1	-2.6525	1e-06
Gm23297	-2.65371	1e-06
Fam78a	-2.65415	1e-06
Oplah	-2.65648	1e-06
Pnpla8	-2.65679	1e-06
Esrra	-2.65856	1e-06
Nr1h3	-2.66066	1e-06
Macrod2	-2.66239	1e-06
0610040B10Rik	-2.66297	5.49e-06
Gm11827	-2.66332	2.53e-05
1810044D09Rik	-2.6634	1.19e-05
Rdh14	-2.66353	1e-06
E130102H24Rik	-2.66381	1e-06
1700021F05Rik	-2.66929	1e-06
Npr2	-2.67113	1e-06
4933431K14Rik	-2.67141	1e-06
Xk	-2.67313	1e-06
Tango2	-2.67343	1e-06
9330136K24Rik	-2.6755	6.88e-05
Akr1b10	-2.68362	1e-06
Epas1	-2.68567	1.65e-06
Hemk1	-2.68576	1e-06
Smyd2	-2.68688	1e-06
Dgat2	-2.687	2.22e-06
Atp5f1	-2.69064	1e-06
Gucd1	-2.69067	1e-06
Gm21685	-2.69127	1e-06
Crebl2	-2.69209	1e-06
Dffa	-2.69345	1e-06
Lyrm5	-2.69458	1e-06
Tusc2	-2.69547	1e-06
Map1lc3a	-2.69612	1e-06
Osbpl6	-2.69917	3.28e-06
Smim13	-2.6997	1e-06
Entpd4	-2.69985	1e-06
Bcat2	-2.7005	1e-06
Rps6ka5	-2.702	1e-06
Gnpat	-2.70566	1e-06
Usp47	-2.70588	1e-06
Fam73a	-2.70673	1e-06
Smim10l1	-2.70824	1e-06
Stard7	-2.70982	1e-06
Uaca	-2.71134	1e-06
Gm14117	-2.71245	1e-06
Svil	-2.71271	1e-06
Cfl2	-2.71278	1e-06
Gm5421	-2.71518	1.84e-05
Dpep1	-2.71579	0.00042339
Tfb2m	-2.71608	1e-06
Sdhc	-2.71883	1e-06
Atp9a	-2.72251	0.000140669
B3galt1	-2.72453	1e-06
Atpaf1	-2.72561	1e-06
Tex2	-2.72638	1e-06
Homer1	-2.72663	1e-06
Flnc	-2.73221	1e-06
Gm4335	-2.73405	1e-06
Cutc	-2.736	1e-06
Retsat	-2.73627	1e-06
Isca1	-2.73681	1e-06
Rnf123	-2.74106	1e-06
Sorl1	-2.7421	1e-06
Hadha	-2.74302	1e-06
Gm12097	-2.74446	1e-06
Exd1	-2.74642	0.000330389
Zfp112	-2.74769	1e-06
Fam210a	-2.74999	1e-06
Emc9	-2.75015	1e-06
Tmem38b	-2.75289	1e-06
Ufsp1	-2.75322	1e-06
Slc25a35	-2.75449	3.22e-05
2210015D19Rik	-2.75452	1e-06
A930005H10Rik	-2.75488	1e-06
Gm9949	-2.75491	0.000388946
Atp5o	-2.7556	1e-06
Aox1	-2.75794	1e-06
Gm25291	-2.75874	1e-06
Micu3	-2.76024	1e-06
Paip2b	-2.76439	1e-06
Coq5	-2.76473	1e-06
Gm6652	-2.76541	5.6e-05
A930024N18Rik	-2.76985	1.5e-05
Atp5j	-2.77012	1e-06
Lnp	-2.77199	1e-06
Ppargc1b	-2.77259	0.000126199
Ehhadh	-2.77554	1e-06
Asb8	-2.77634	1e-06
Ccdc85c	-2.77645	1e-06
5430416O09Rik	-2.77705	0.000294979
Slc12a2	-2.77718	1e-06
Nkiras1	-2.78206	1e-06
Cpeb4	-2.78218	1e-06
Nudt19	-2.7842	1e-06
Ecm2	-2.78465	1.03e-05
Rdm1	-2.78862	1e-06
H2-Ke6	-2.78947	1e-06
Gm12231	-2.79364	1e-06
Hdac4	-2.79854	1e-06
Kif16b	-2.80058	1e-06
Cpt2	-2.80317	1e-06
Gm15920	-2.80323	1e-06
Fzd4	-2.80413	1.39e-06
Usp28	-2.80448	1e-06
Spa17	-2.80498	0.000167618
2310061I04Rik	-2.80716	1e-06
Gm10221	-2.80916	1e-06
Kif1c	-2.8119	1e-06
4930480K23Rik	-2.81273	1e-06
Ankrd33b	-2.81369	1e-06
Ndufs4	-2.81662	1e-06
Cbfa2t3	-2.81777	7.1e-06
Gck	-2.81924	7.63e-05
Atp5sl	-2.81995	1e-06
Spns2	-2.82024	4.22e-06
Pdhx	-2.82174	1e-06
0610009O20Rik	-2.82266	1e-06
Cycs	-2.82433	1e-06
Decr1	-2.83154	1e-06
BC025920	-2.83276	1e-06
C8g	-2.83436	4.5e-06
Atp5k	-2.83485	1e-06
Rgs5	-2.83493	0.000311313
Napb	-2.8374	1e-06
Gm7265	-2.83834	1e-06
Tcp11l2	-2.83881	1e-06
Ndufv3	-2.84522	1e-06
Usmg5	-2.84659	1e-06
Acvr1b	-2.84836	1e-06
Klf12	-2.84924	1e-06
Acot2	-2.85208	1e-06
Cnst	-2.8531	1e-06
Smim19	-2.85539	1e-06
2010107E04Rik	-2.86143	1e-06
Ndufaf1	-2.86366	1e-06
Ndufs6	-2.86744	1e-06
Echs1	-2.8701	1e-06
Map4	-2.87057	1e-06
Ginm1	-2.87089	1e-06
Pcmtd2	-2.87201	1e-06
Cped1	-2.87352	3.76e-05
Mrps36	-2.87405	1e-06
Gm11613	-2.87675	1e-06
Fundc2	-2.87811	1e-06
Spryd4	-2.87896	1e-06
Gm10012	-2.88044	1e-06
Prdx3	-2.88137	1e-06
Mterf2	-2.88243	1e-06
Lgalsl	-2.88421	1e-06
Taco1	-2.88462	1e-06
Epb4.1	-2.88617	1e-06
Atp5l	-2.8868	1e-06
Ppm1j	-2.88683	1e-06
Spryd7	-2.88747	1e-06
Sorbs1	-2.88757	1e-06
4732491K20Rik	-2.88781	1e-06
0610011F06Rik	-2.89411	1e-06
Ndufa9	-2.89458	1e-06
Zfp385b	-2.89488	0.000154778
Rab40b	-2.8952	9.28e-05
Uqcr10	-2.89568	1e-06
Btbd1	-2.90036	1e-06
Ndufaf5	-2.9004	1e-06
Hsdl2	-2.90409	1e-06
Gm5113	-2.90511	1e-06
Pttg1	-2.90552	1e-06
Ubr3	-2.91094	1e-06
Adamtsl5	-2.91147	2.65e-06
Mtmr1	-2.91514	1e-06
Ndufv1	-2.91716	1e-06
Cdc34	-2.91738	1e-06
Aldh5a1	-2.92276	1e-06
Dlat	-2.92886	1e-06
Papln	-2.9305	0.000102374
Etfb	-2.932	1e-06
Erbb3	-2.93593	3.92e-05
Ttc32	-2.93696	1e-06
Hibadh	-2.93809	1e-06
Mbp	-2.93865	1e-06
Slc25a11	-2.93955	1e-06
Zfyve9	-2.94268	1e-06
Cox6c	-2.94358	1e-06
Gm10481	-2.94654	4.41e-05
Bckdk	-2.9487	1e-06
Rmnd5a	-2.94942	1e-06
L2hgdh	-2.95285	1e-06
Dcun1d2	-2.95309	1e-06
Dcaf11	-2.95356	1e-06
Pccb	-2.96125	1e-06
Nfs1	-2.96231	1e-06
Nr1d1	-2.96237	1e-06
Zranb1	-2.96374	1e-06
Pdzrn3	-2.97089	1e-06
Ccdc170	-2.97502	3.02e-06
Nudt7	-2.97812	1e-06
Ndufab1	-2.98272	1e-06
Amot	-2.98446	1e-06
Vdac3	-2.98489	1e-06
Ndufb8	-2.99064	1e-06
Scrn3	-2.99089	1e-06
Hif1an	-2.99558	1e-06
Smpdl3a	-2.99856	1e-06
Slc25a23	-2.99907	3.77e-06
Narf	-2.99987	1e-06
Tef	-3.0022	1e-06
Pi16	-3.00405	0.000152096
Ndufa10	-3.00547	1e-06
Mut	-3.0104	1e-06
Prkar2a	-3.01694	1e-06
Tbx15	-3.02722	1e-06
Atl2	-3.02804	1e-06
2610035D17Rik	-3.02999	1e-06
Ndufb4	-3.0325	1e-06
Chchd3	-3.03383	1e-06
Ndufa1	-3.03418	1e-06
Abcb7	-3.03596	1e-06
Pfkfb3	-3.03691	1e-06
Hibch	-3.03807	1e-06
Ndufb11	-3.03916	1e-06
1110001J03Rik	-3.04015	1e-06
Cs	-3.04148	1e-06
Adrb2	-3.04361	1e-06
Cuedc1	-3.0451	1e-06
Ecsit	-3.04878	1e-06
Schip1	-3.05132	1e-06
Cox7c	-3.05203	1e-06
2310001H17Rik	-3.05266	1e-06
Toporsos	-3.0552	1e-06
Atg9a	-3.05685	1e-06
Gm15417	-3.06048	1e-06
Pdha1	-3.0633	1e-06
Sobp	-3.06426	1e-06
Mn1	-3.06609	4.28e-05
Atp5a1	-3.06617	1e-06
Dyrk1b	-3.06895	1e-06
Pcca	-3.06924	1e-06
Vamp5	-3.06992	1e-06
Pkdcc	-3.07096	1e-06
Palmd	-3.07177	1e-06
Ndufb3	-3.07298	1e-06
Dym	-3.07327	1e-06
Klhl24	-3.07541	1e-06
Krba1	-3.07548	1e-06
Ndufa12	-3.07859	1e-06
Rab3a	-3.07886	1e-06
Acat1	-3.08028	1e-06
Zfp651	-3.08038	1e-06
Lrrc24	-3.08554	1e-06
Gm12059	-3.08597	1.13e-05
Slc25a27	-3.08661	1e-06
Cox6b1	-3.08791	1e-06
Adamts20	-3.08803	4.82e-05
Ndufs2	-3.09059	1e-06
Atp5b	-3.09193	1e-06
Nhlrc1	-3.09353	1e-06
Dusp8	-3.09696	1e-06
Vwa8	-3.10088	1e-06
Ipo13	-3.10094	1e-06
Pcx	-3.10291	1e-06
Ptprr	-3.10308	2.8e-06
Cox7b	-3.10409	1e-06
Gpd2	-3.10572	1e-06
Exoc6	-3.10649	1e-06
Mtrf1	-3.10803	1e-06
Gm3244	-3.10991	1e-06
Lrrc61	-3.11009	1e-06
Hipk3	-3.11091	1e-06
Tfeb	-3.11426	1e-06
Ptpru	-3.12254	0.000208921
Gm5436	-3.12728	4.81e-06
Cacna2d1	-3.12743	1e-06
Rnf128	-3.13023	1e-06
Ndufs3	-3.13183	1e-06
Rtn4ip1	-3.13978	1e-06
E2f6	-3.14127	1e-06
Ccdc91	-3.14329	1e-06
Ndufv2	-3.14469	1e-06
Phlda3	-3.14819	1e-06
Ndufb10	-3.14873	1e-06
Adra2b	-3.14937	0.000127314
Zfp3	-3.15264	1e-06
Ccbl1	-3.1586	1e-06
Ndufc1	-3.15872	1e-06
Ppm1k	-3.16159	1e-06
Dnase1l1	-3.16645	1e-06
Uqcc1	-3.16792	1e-06
Klhl8	-3.17445	1e-06
Lynx1	-3.17472	1e-06
Gm1818	-3.17715	1e-06
Cenpv	-3.17881	1.95e-06
Tmem117	-3.18019	1e-06
Sdhb	-3.18156	1e-06
Clybl	-3.18273	1e-06
Acaa2	-3.18594	1e-06
Fam213a	-3.18777	4e-05
Uqcr11	-3.19341	1e-06
Mipep	-3.1938	1e-06
Glt28d2	-3.19505	1e-06
9030617O03Rik	-3.19527	1e-06
Zswim7	-3.19752	1e-06
Nudt15	-3.19887	1e-06
Ppfibp2	-3.19949	1e-06
Ech1	-3.20316	1e-06
Fahd1	-3.20479	1e-06
Gm2606	-3.2051	1.36e-06
Acadsb	-3.20924	1e-06
Gm2962	-3.21077	6.82e-05
Egflam	-3.21106	1.49e-05
Slc10a6	-3.21635	8.25e-05
AK157302	-3.21696	0.00027727
Mfn1	-3.22229	1e-06
Actr3b	-3.22252	7.46e-05
Gm12251	-3.2237	1e-06
Sbsn	-3.22439	2.15e-05
Zak	-3.2252	1e-06
Idh3b	-3.22847	1e-06
Acad11	-3.22982	1e-06
Mettl7a1	-3.2327	1e-06
Idh3g	-3.23574	1e-06
Tbc1d4	-3.23648	1e-06
B230118H07Rik	-3.23821	1e-06
Uqcrc1	-3.24334	1e-06
Lyrm7	-3.25009	1e-06
Pigp	-3.25102	1e-06
Pdp1	-3.25107	1e-06
Epdr1	-3.25447	2.94e-06
Abcb9	-3.25598	1e-06
Acot13	-3.25831	1e-06
1190007I07Rik	-3.25971	1e-06
Hk2	-3.26218	1e-06
Fh1	-3.26416	1e-06
Cox5a	-3.26467	1e-06
Dnaja4	-3.26666	1e-06
Rph3al	-3.26772	1.33e-05
Speg	-3.26838	1e-06
Tmem143	-3.27035	1e-06
Dennd4b	-3.27177	1e-06
Cox5b	-3.27444	1e-06
Gm15787	-3.27609	1e-06
Znrd1as	-3.27766	1e-06
Bola3	-3.2939	1e-06
Fuom	-3.29458	1e-06
Ttll7	-3.29615	1e-06
Tmem37	-3.29938	1e-06
Syngr1	-3.30828	1e-06
Larp1b	-3.31244	1e-06
G630090E17Rik	-3.31521	1e-06
Ube2d1	-3.31632	1e-06
Tsc22d3	-3.31684	1e-06
Kif1b	-3.318	1e-06
Gm10039	-3.31865	1e-06
Trpt1	-3.31943	1e-06
Uqcrb	-3.32175	1e-06
Ndufb9	-3.32215	1e-06
Zfp106	-3.32601	1e-06
Ubac1	-3.32613	1e-06
Thrb	-3.3312	1e-06
Atp5e	-3.33366	1e-06
Trp53inp2	-3.33593	1e-06
Hs3st5	-3.33647	0.000414767
Chpt1	-3.33668	1e-06
[truncated: 776 more rows]

## Sheet: 2PWvsSKM
Gene	log2 Fold Change	padj
Cryaa	10	1e-06
Gal	10	1e-06
Krt8	10	1e-06
Nefl	10	1e-06
Nppb	10	1e-06
Rnu1b1	10	1e-06
Rnu3b2	10	1e-06
Rnu3b4	10	1e-06
Nptx2	10	1e-06
Slc5a7	10	1e-06
Gvin1	10	1e-06
Trim12a	10	1e-06
Lrp1b	10	1e-06
Zfp345	10	1e-06
Trim5	10	1e-06
Gm10421	10	1e-06
R3hdml	10	1e-06
Gm18853	10	1e-06
U3	10	1e-06
Gm23472	10	1e-06
Gm23444	10	1e-06
Gm26244	10	1e-06
Glp1r	10	4.13e-06
Prl2c2	10	4.51e-05
Chrng	10	0.00136542
Zfp781	10	0.00242771
Uox	9.86015	1e-06
Klra4	9.8129	1e-06
Col4a6	9.7544	1e-06
Mmp10	9.66146	1e-06
Prl2c3	9.58933	0.000230392
Gm12603	9.54598	1e-06
Fam19a1	9.5242	1e-06
Rpl35a-ps6	9.44701	1e-06
Nefm	9.34981	1e-06
Dusp9	9.29435	1e-06
Pou3f4	9.2295	7.58e-05
Eno1b	9.06332	1e-06
Hao1	8.96807	1e-06
Rpl35a-ps4	8.96497	1.66e-06
Gm2260	8.93484	0.0373916
Crabp1	8.88048	1e-06
Aqp5	8.87182	1e-06
Raet1d	8.82636	1e-06
Disp2	8.79975	1e-06
Gad2	8.75865	0.0227669
Apol7a	8.7336	1e-06
Tnfrsf9	8.73055	1e-06
Htr1b	8.70137	1e-06
Tram1l1	8.64917	1e-06
C1qtnf3	8.64887	1e-06
Grem1	8.55442	1e-06
Gzmd	8.53054	0.00862154
Tmem74	8.46566	1e-06
Mmp3	8.4288	1e-06
Mmp12	8.38734	1e-06
Gm12602	8.27842	1e-06
Agtr2	8.2657	1e-06
Cdkn2a	8.26202	1e-06
Rnu1b6	8.2237	1e-06
Ndp	8.21538	1e-06
Cxcl5	8.15707	1e-06
Duxbl3	8.12265	0.000128822
Steap1	8.10501	1e-06
Adm2	8.08916	1e-06
Spp1	8.0826	1e-06
Gm11549	8.07256	1e-06
Tmem254b	8.06321	0.000131886
Tmem8c	8.04078	0.00217385
Cthrc1	8.00851	1e-06
Tnni3k	7.97737	1e-06
Adgrv1	7.93237	1e-06
Gm12415	7.91788	1e-06
Timp1	7.85748	1e-06
Sox2	7.85586	0.00217707
Serpinb9b	7.84295	1e-06
Sp8	7.83543	0.0962064
Fosl1	7.81622	1e-06
Gm12606	7.75329	0.000119325
Gzme	7.75048	0.000465129
BC018473	7.69644	1e-06
Gm15583	7.66979	2.63e-05
Brinp1	7.64978	1e-06
Rbp2	7.62399	1e-06
Lrp2	7.62075	2.83e-06
Tcp11x2	7.61373	6.06e-05
Areg	7.57175	6.13e-06
Akr1c18	7.55879	1.97e-06
Dnmt3l	7.55769	1e-06
4930502E18Rik	7.52812	1e-06
Onecut2	7.50103	1e-06
Rnf183	7.48926	1e-06
Cnih2	7.47438	1e-06
Duxbl2	7.45461	4.03e-06
Fut9	7.44863	0.000578015
Crabp2	7.44498	1e-06
Elfn1	7.4333	1e-06
4930447F24Rik	7.38625	1e-06
Cfap58	7.38307	2.18e-06
Myo16	7.3712	1e-06
Ddx25	7.33803	1.25e-05
Tnfsf11	7.32973	1e-06
Tmem121	7.31492	1e-06
Serpind1	7.30948	1e-06
Gzmc	7.2996	0.000161933
Lrrc15	7.28697	1e-06
Trpa1	7.28398	0.00029196
Tubb3	7.27639	1e-06
Hmga2	7.26624	1e-06
Bcat1	7.25426	1e-06
Cldn34c1	7.24466	1e-06
Postn	7.23542	1e-06
Gm26682	7.23068	1e-06
Gm14002	7.20126	1e-06
Mgarp	7.16175	1e-06
Hist1h2bq	7.13894	1e-06
Bach2os	7.10873	1e-06
Gareml	7.10041	1e-06
Csmd3	7.09993	1e-06
Plac1	7.09182	1.77e-05
Ptprn	7.08426	1e-06
Tph2	7.07417	0.000895032
Gdf3	7.05954	1e-06
Oscar	7.02347	0.000264056
Rps3a3	7.00826	1e-06
Lrrtm2	7.00444	2.54e-05
Tmem108	7.00281	3.28e-06
Oit3	6.99892	1e-06
4930519F16Rik	6.98991	6.27e-05
Ccl3	6.98779	1e-06
Ces1a	6.98693	7.47e-06
1700003F12Rik	6.98206	1e-06
Glyat	6.97572	1.44e-05
Lincenc1	6.96839	1.28e-06
Cntnap4	6.96187	8.22e-06
3300005D01Rik	6.94534	1e-06
Dynap	6.94518	8.43e-05
Tac1	6.93686	1.03e-05
Gm24830	6.92451	0.00109868
Rpl39l	6.92052	0.00276253
Trim71	6.90065	0.000228514
4930452B06Rik	6.87753	1e-06
Nespas	6.85644	6.27e-05
Gm8773	6.8537	1e-06
Gm4735	6.84989	1e-06
Colec10	6.83931	0.000960986
Wdr63	6.78872	6.49e-06
Dcstamp	6.75687	0.00238794
Jakmip2	6.74973	1.33e-05
Mei4	6.74754	1.62e-06
Gm7173	6.74317	0.000248362
Gm5815	6.72218	1e-06
Slc12a1	6.70255	1e-06
Ptn	6.68283	1e-06
Gm7325	6.67503	0.0434505
Brinp3	6.67166	4.33e-06
Il1rl1	6.66515	1e-06
H2-M9	6.66182	0.000125342
S100a4	6.66088	1e-06
Apob	6.65581	0.000513805
Erich2	6.65004	1e-06
Adamts4	6.64935	1e-06
Diras1	6.62889	0.00145564
Rprm	6.62398	1e-06
Slco1a5	6.61999	2.29e-05
Gm19026	6.61299	1.03e-06
Cadps	6.5969	3.28e-05
Cxcl2	6.59163	1e-06
Phf11a	6.58567	1e-06
Dmrta1	6.57889	4.85e-05
Tmprss11b	6.57004	0.000195808
Pcbd1	6.56506	1e-06
Lpar3	6.562	3.42e-06
Slc2a5	6.55743	0.000920526
Fendrr	6.55302	0.00122884
Ighv1-53	6.55214	0.0108344
Khdrbs2	6.54959	0.00497875
Dmbt1	6.53871	0.021151
Ereg	6.52906	1e-06
Gchfr	6.51961	1e-06
Mc4r	6.51652	0.000381012
Cxcl3	6.50264	0.000143559
Gm5345	6.5006	9.65e-06
Spink2	6.49108	1.28e-06
Fgf21	6.48992	8.82e-06
Prr7	6.48226	1e-06
Arxes1	6.48202	0.000467155
Gpr176	6.48135	1e-06
Gpr31b	6.47821	5.59e-06
Dlx4	6.44425	0.000981123
Foxl1	6.42883	1.9e-05
Nup62cl	6.41555	3.63e-05
Ccl7	6.41215	1e-06
Bricd5	6.4018	0.000181468
Msln	6.39574	0.000155643
Tmem179	6.3864	0.0116497
Soga3	6.3803	0.000138007
Gins2	6.37845	1e-06
Gm3608	6.34202	1e-06
4930467D21Rik	6.34058	0.000319337
Scn9a	6.32317	3.85e-05
Dbndd1	6.31559	2.37e-05
2810429I04Rik	6.29717	2.94e-05
Siglec15	6.29248	0.00102783
Fcrlb	6.27892	8.63e-06
Nt5dc2	6.27265	1e-06
Gm8883	6.27252	9.2e-06
Klhl1	6.25642	0.00463998
Krt20	6.24869	0.00265184
Raet1e	6.24189	1e-06
Irx1	6.23496	0.0042304
Gm28818	6.23429	3.79e-05
Grin2a	6.22977	1e-06
Baalc	6.22447	6.16e-06
Gkn1	6.21729	4.95e-05
Gm14306	6.21545	1e-06
Ccl4	6.21299	1.48e-06
Bhlhe22	6.21149	4.37e-05
Pbp2	6.20716	8.39e-06
Nptx1	6.20189	1e-06
Zar1	6.17784	0.000124151
Speer4b	6.16872	0.00222605
Ccl2	6.16841	1e-06
Prss35	6.16775	1.2e-06
Cpne4	6.14639	0.00102358
Cnr1	6.13602	1e-06
Tnr	6.13141	5.54e-05
Glrp1	6.12568	6.52e-06
Foxf1	6.12403	1e-06
Rgs17	6.11684	1e-06
Nmu	6.10598	0.00584343
4930435H24Rik	6.09866	1.04e-05
Wisp1	6.09177	1e-06
Rspo4	6.09164	0.00662986
Tnc	6.09157	1e-06
Ctnna2	6.08768	0.00119978
Krt18	6.08753	1.56e-05
Smc1b	6.08599	7.45e-05
Apoc2	6.08274	1.91e-06
Gcnt4	6.06396	1e-06
Gabbr2	6.06338	0.000291047
Gm19589	6.0608	0.000122655
Apol9a	6.06023	1e-06
Fbn2	6.05856	1e-06
Gm28809	6.05499	3.81e-06
Bcl2a1a	6.04727	1e-06
Irx2	6.04623	0.0020849
Fkbp11	6.03445	1e-06
1700024P16Rik	6.02034	2.48e-05
Col10a1	5.9913	0.00076725
Gap43	5.96464	1e-06
2900011O08Rik	5.96404	3.68e-05
S100a3	5.96156	1.12e-05
Mex3a	5.95088	1e-06
Platr16	5.9458	0.00260325
Stac2	5.9432	1e-06
Tcerg1l	5.94227	0.0230428
Lrrc7	5.93905	0.000947092
Guca1a	5.93475	1e-06
Phgdh	5.93195	1e-06
Lce1g	5.92513	0.102348
Lgi3	5.9246	2.63e-05
Pcsk9	5.92062	0.000513434
Gm29340	5.91928	4.66e-06
Elfn2	5.90784	0.00437013
Gm12758	5.90509	1.02e-06
Far2os1	5.90386	0.000112408
Ndst4	5.90101	0.000740891
Fsd1	5.89978	0.000142271
Sohlh2	5.89431	0.000902003
Mmp13	5.8941	1.25e-06
9230110C19Rik	5.89288	1e-06
Sox11	5.88812	1e-06
Apol9b	5.88751	1e-06
Naip1	5.88608	5.15e-06
BC065403	5.88241	0.000649067
Clec4n	5.88062	1e-06
Atp6v0d2	5.87996	1e-06
Cacng4	5.87168	6.73e-05
Rem2	5.86959	6.15e-05
Tmem200a	5.86558	1e-06
Vmn1r43	5.85756	0.000279214
Fam64a	5.85284	1e-06
S100g	5.85163	0.00282028
Cdh10	5.84985	0.000314861
Cd1d2	5.84831	0.00014149
Il11	5.8475	0.0019804
2210011K15Rik	5.8443	4.24e-05
Syt4	5.84036	1.56e-05
Gm11476	5.83429	6.51e-06
Dhx58os	5.82811	0.000123009
Pla2g2e	5.81258	0.000641843
Fam84a	5.81131	2.37e-06
2010300F17Rik	5.80753	7.74e-05
Fbxl13	5.80524	2.16e-06
M1ap	5.78984	1e-06
Cacna1b	5.787	1e-06
Prkg2	5.78688	1e-06
4930430E12Rik	5.78047	1.13e-05
Gm9968	5.77164	9.65e-06
Cxcl10	5.76998	1e-06
Tnn	5.76635	0.00113613
Loxhd1	5.76203	0.00773916
Slc7a3	5.75855	1e-06
Sgk2	5.75743	0.000156903
Gm17308	5.75638	3.42e-05
Gm26232	5.75617	0.00817356
Sptbn4	5.75337	5.06e-06
Il33	5.75009	1e-06
Basp1	5.73684	1e-06
Gm12609	5.73068	1e-06
Gm5920	5.72855	0.0022839
Adam12	5.72541	1e-06
Rasgrf1	5.72497	0.000614795
Saa3	5.72382	1e-06
4932441J04Rik	5.71947	4.03e-06
Slc1a6	5.70735	0.000191182
Foxg1	5.69973	0.0224857
Igsf5	5.69253	8.47e-06
Gm9844	5.68983	1e-06
Fam71f1	5.68899	1.22e-05
Pmaip1	5.68131	1e-06
Enthd1	5.67979	0.000497546
Igf2bp2	5.66207	1e-06
Gprin1	5.66166	5.96e-05
C1ql1	5.65865	0.000214664
Rps15a-ps8	5.64067	0.21088
Acat3	5.63798	2.35e-05
Cdkl4	5.63371	7.19e-05
Ctxn1	5.63125	1e-06
Glipr1	5.62683	1e-06
Fam19a2	5.62192	1e-06
BC147527	5.62093	5.93e-05
Gm19744	5.61734	0.00024427
Ropn1l	5.60964	1.16e-06
Upp1	5.59578	1e-06
Gm6634	5.59123	1e-06
Gm24201	5.5834	0.00250913
Atf7ip2	5.58121	0.000151314
Mab21l3	5.57863	1.37e-06
Tfpi2	5.57743	1e-06
P4ha3	5.57309	1e-06
Mettl21b	5.57167	1.62e-05
Tubb2b	5.5706	1e-06
Pou4f2	5.57009	0.00849827
Ccl12	5.56941	1e-06
Gm26316	5.56692	1e-06
4933403O08Rik	5.55442	0.00741037
Actg2	5.55362	1.8e-06
Grm7	5.55198	0.000841413
Ccnd1	5.5345	1e-06
Hkdc1	5.53443	7.65e-05
5330416C01Rik	5.5304	1e-06
Insl6	5.51616	1e-06
Rgs16	5.51357	1e-06
Irg1	5.50177	1e-06
Trim30d	5.48964	1e-06
Hc	5.48512	0.00167272
Cxcl1	5.4751	1e-06
Duxbl1	5.45726	3.55e-05
Spr-ps1	5.43987	4.84e-05
Creb3l3	5.43637	4.62e-05
Gpr82	5.43564	0.000260406
Rasl10a	5.4313	0.000156329
Gm8307	5.4293	0.00181037
BB557941	5.42312	8.51e-05
Lhx8	5.40726	0.0161186
Arhgap22	5.39518	1e-06
Rgs8	5.39199	0.00179208
Gpr55	5.38987	3.18e-05
Zfp804a	5.38917	0.000946659
Clrn1	5.37404	0.00138302
Cela1	5.37238	1e-06
Kcna4	5.35842	2.19e-05
Gm14584	5.35765	1e-06
St18	5.35652	6.27e-05
Galnt13	5.35501	9.27e-06
Il13ra2	5.35477	2.9e-05
9330154J02Rik	5.3409	2.18e-06
Klrc1	5.32988	9.17e-05
Rab33a	5.32818	0.000101957
Ms4a7	5.32387	1e-06
Optc	5.32307	1.74e-05
Ulbp1	5.3225	1e-06
Gm1966	5.31806	7.73e-05
8430423G03Rik	5.30977	2.42e-05
Map6d1	5.30776	6.11e-05
Rad51ap2	5.30692	0.000151877
Ccdc89	5.29711	0.00010108
5031415H12Rik	5.29568	1.27e-05
Gm13264	5.283	0.0401108
Gm4262	5.27772	1.34e-05
Col26a1	5.2766	0.00344312
4930579C12Rik	5.27607	0.00242387
Wnt7b	5.2694	1e-06
Gm10941	5.2652	3.54e-06
Clec2l	5.25642	1.76e-05
Gm10654	5.25476	0.00202324
Tmem151a	5.25424	3.34e-05
Lman1l	5.25283	0.00308033
Olfr810	5.25184	0.0361733
Ppef1	5.25095	0.00534894
E230025N22Rik	5.24576	0.000117651
Eno4	5.24564	0.000141192
Bdkrb1	5.24478	2.09e-06
D030025P21Rik	5.23896	0.000313223
Afp	5.22869	0.00226147
Malrd1	5.22634	0.0014049
Gdf15	5.22629	6.37e-05
Glis1	5.22446	0.000138233
Igfbp2	5.22396	1e-06
Klra6	5.21613	0.000574152
F7	5.21554	0.00293631
Mycbpap	5.21424	0.000350472
Cemip	5.21422	1e-06
Caln1	5.20817	0.00864067
Tm4sf19	5.20722	0.000279485
Slc44a5	5.20524	8.94e-06
Gm22620	5.20408	2.44e-05
Cfap61	5.19587	0.00143882
Carlr	5.19454	0.000559066
Acp5	5.18756	1e-06
H1fx	5.18162	1.98e-05
Adgra1	5.17897	0.000212626
Edil3	5.17278	1e-06
Igf2	5.17078	0.000744001
Cdkn2b	5.16489	1e-06
Trem2	5.16367	1e-06
4930540M05Rik	5.16156	5.92e-05
Cdh18	5.15412	0.000340281
Adamts14	5.147	1e-06
Marcksl1	5.14618	1e-06
Hgf	5.14367	1e-06
Gpr39	5.14225	9.18e-05
Gm16325	5.1397	0.00029906
A730062M13Rik	5.13946	0.000394267
Stc1	5.13873	1e-06
Psat1	5.1329	1e-06
Gm14150	5.1292	2.24e-06
Ffar4	5.12077	0.00206125
Calr4	5.10319	2.2e-06
Igkv6-15	5.10119	0.0159901
Tmem198	5.09792	3.23e-05
Esm1	5.09624	3.05e-06
Sqle	5.08773	1e-06
Ido2	5.07655	0.00065487
Ankrd55	5.06168	2.18e-06
Tpbg	5.05789	1e-06
Spink10	5.05316	0.000842995
Hcar2	5.0464	2.73e-05
Col18a1	5.045	1e-06
Snord21	5.04179	0.0495106
Adam3	5.03418	0.000427498
Lmtk3	5.03383	0.00131824
Igf2os	5.03051	0.00970479
Cntn4	5.0293	0.012371
Lrrc17	5.02802	1e-06
Tmem169	5.02766	0.000171866
Plet1	5.02369	0.000347045
Mex3b	5.02342	1e-06
Trip13	5.01998	1e-06
1700086P04Rik	5.01539	0.00180569
Gm20324	5.01344	2.07e-05
Gm19569	5.01335	3.77e-05
Fasl	5.00985	0.00017312
Gzmk	5.00848	0.00143328
Rgs1	5.00843	1e-06
Nrk	5.00742	1e-06
Apln	5.00553	1e-06
Prnd	4.9823	1e-06
Lipg	4.97505	6.14e-05
Car6	4.97353	6.08e-05
Ugt1a6a	4.9608	1e-06
Pydc4	4.95716	0.000212725
D030062O11Rik	4.95345	4.69e-05
Gm2670	4.95297	0.000416085
A830029E22Rik	4.94498	0.0271944
Cx3cr1	4.943	1e-06
Xrra1	4.94271	7.02e-05
Nell2	4.9368	0.0013109
Steap2	4.93519	1e-06
Tes	4.93196	1e-06
Gpr156	4.92389	0.000239483
Gm23287	4.92241	2.8e-05
9330132A10Rik	4.92117	2.82e-05
Gria1	4.91829	8.6e-05
Tmsb10	4.91654	1e-06
Gm23143	4.90645	5.86e-05
Apol7e	4.90196	0.00362881
Sema3a	4.89625	1e-06
Serpina3m	4.89299	0.00440376
Gm807	4.88668	0.00128085
Clgn	4.88587	0.000539005
Gm2666	4.884	0.00214181
Cdc25c	4.88158	1e-06
Adgrl3	4.87743	1e-06
Efna4	4.87491	1e-06
4933421A08Rik	4.85958	0.00122819
Cdh24	4.85673	1e-06
Tro	4.85545	1e-06
Platr3	4.84807	0.0923363
Arxes2	4.84577	1e-06
Lingo2	4.84459	0.0717366
Bnc1	4.84185	0.0135555
Gm17322	4.83708	0.00119669
Rin1	4.82954	1e-06
Serpinb1b	4.82925	0.00272833
S100a5	4.82811	0.00971692
Gm27042	4.8279	0.000212157
Rcor2	4.82235	1e-06
Dppa2	4.82218	0.00620278
Maats1	4.82076	7.6e-05
Lhx9	4.81104	0.0138402
Oprd1	4.80715	0.005254
Tvp23a	4.80288	1e-06
Tmem119	4.79624	1e-06
Gm10093	4.79523	1e-06
Sh2d5	4.79448	1.82e-05
Grik1	4.79365	0.00370036
AA467197	4.79251	1e-06
Gm22973	4.7915	1e-06
A2m	4.79082	0.0377437
Gsg1	4.78956	0.000626987
Soat2	4.78955	1e-06
Gnat2	4.78824	2.85e-06
Gm4419	4.78787	0.000164288
Kcne3	4.77775	1e-06
Bcl2a1b	4.77674	1e-06
Lrrc8e	4.7738	1e-06
D330045A20Rik	4.76725	3.03e-05
Artn	4.7664	1.6e-06
Arl4c	4.76596	1e-06
Cdk1	4.76523	1e-06
Tspan11	4.76359	1e-06
Cpa4	4.76296	0.00180244
Car13	4.75134	1e-06
Uchl1	4.74884	2.08e-06
Mcpt2	4.73889	0.0206466
Fam110c	4.73606	0.00534853
Gm379	4.73519	0.00834872
Gm1972	4.73336	0.00146954
Calca	4.72962	0.013318
Nol4	4.72832	1e-06
Gm5620	4.71855	1.82e-05
Myf5	4.7104	0.0657318
Ppap2c	4.70568	1e-06
AI606473	4.70501	0.0489698
Sytl5	4.7046	1e-06
Speer3	4.69936	0.0251994
Cd5	4.69687	0.00302186
Grid1	4.69497	0.00212496
Ckap2	4.69396	1e-06
Klra7	4.6932	0.00275551
Celf4	4.6839	1e-06
Ctsk	4.68203	1.13e-06
Cep55	4.68027	1e-06
Cacnb3	4.67629	1e-06
Mest	4.67113	1e-06
Rxfp3	4.66861	0.00810243
Magee2	4.66794	0.00051396
Otos	4.65872	0.00945606
Amn	4.65255	0.00445284
Gm16835	4.64537	0.000920311
Aard	4.6428	0.00456732
Nek10	4.64033	0.000791619
Slc1a4	4.63782	1e-06
Erdr1	4.63275	1e-06
Gm20554	4.631	0.0231477
C430042M11Rik	4.6286	0.00109541
Prf1	4.62768	0.000640802
Gm15867	4.62265	0.000129704
Rims2	4.61858	0.00134708
Cdh17	4.61838	2.69e-05
Pnldc1	4.6174	0.00369252
Akr1b8	4.61675	1e-06
Cnn1	4.61574	0.000161754
Gsto2	4.61468	3.08e-05
Ccdc36	4.60945	0.00169929
Nwd2	4.60637	0.0666808
Car9	4.60627	2.31e-05
Bcl2a1d	4.60519	1e-06
Nrcam	4.60428	1e-06
Egfros	4.603	2.09e-06
Gm15651	4.59946	0.00114527
Creg2	4.59319	5.46e-06
Wasf1	4.58855	1e-06
D930048G16Rik	4.58648	0.00369802
Capn6	4.58515	1e-06
Ubd	4.5798	0.00255974
Gm25890	4.57973	0.00285307
Fsip1	4.57827	0.000386217
Exo1	4.57356	1e-06
Ifi44l	4.57261	0.000842481
Gm2115	4.56819	1e-06
Nap1l2	4.56511	0.00127686
Prss46	4.565	0.0135665
Mroh2a	4.55953	0.00164266
8030445P17Rik	4.55364	0.104584
Gm5637	4.5512	2.55e-05
Fn1	4.54766	1e-06
Clcn5	4.54621	1e-06
Dap	4.54573	1e-06
Gm10561	4.54529	1e-06
Adh7	4.54507	1e-06
Ugt1a2	4.54329	0.000846831
Tigit	4.54058	0.00108307
Gm6594	4.54032	0.107831
H60b	4.53794	0.000236766
Gm2396	4.52522	0.000389254
Zbtb9	4.52284	1e-06
Vnn1	4.5189	0.000514334
Ctss	4.51697	1e-06
8030451A03Rik	4.51687	0.000664041
Gm11816	4.51095	1e-06
Ramp3	4.51034	1e-06
Cdc20	4.50996	1e-06
Gm15731	4.50753	0.0130738
Thy1	4.50719	1e-06
Cdh2	4.50535	1e-06
Slc9b2	4.50067	2.48e-05
Mannr	4.49919	0.0112766
Frmpd4	4.4982	7.51e-05
Syt13	4.49756	0.00214185
Dclk1	4.49637	1e-06
Ptk7	4.49405	1e-06
Tcf7	4.49146	1e-06
Cd200r4	4.4898	1e-06
9330104G04Rik	4.48954	7.97e-06
Matn2	4.48919	1e-06
Ms4a6d	4.48452	1e-06
Arg1	4.48397	0.00942283
Lbh	4.47993	1e-06
Shank2	4.47969	0.00131183
Fabp7	4.47618	0.00237104
Ism2	4.47342	0.00160549
Sox4	4.46947	1e-06
Gm10182	4.46562	7.32e-05
Rfx8	4.46518	0.00317083
Asns	4.46363	1e-06
Scimp	4.46106	2.09e-06
Rtn4rl2	4.45743	0.00256184
Piwil4	4.45433	1.04e-06
Fscn1	4.45251	1e-06
Dusp4	4.44769	1e-06
Casp3	4.44601	1e-06
Rundc3a	4.44419	1.24e-05
Dctd	4.4419	1e-06
Gm26507	4.44008	0.00197407
C1qtnf6	4.43902	1e-06
Unc13a	4.43595	2.38e-05
Aqp2	4.43454	0.0206021
Aldh18a1	4.43451	1e-06
Klrg1	4.43062	0.00282473
Bend6	4.4265	1e-06
Kcnj4	4.42632	0.00609409
Mthfd2	4.42546	1e-06
Gm7609	4.42283	5.78e-06
Pgam1	4.41992	1e-06
Ccdc109b	4.4191	1e-06
Rbp1	4.41786	1e-06
Ndst3	4.41305	1e-06
A630014C17Rik	4.41216	0.00653367
Pgam1-ps2	4.4108	1e-06
Ngf	4.4082	1e-06
Havcr2	4.40585	1e-06
Cks2	4.40215	1e-06
Syn1	4.40113	3.89e-05
Igfbp3	4.39402	1e-06
Spdl1	4.39281	1e-06
F9	4.39227	0.0013792
Pramef12	4.39166	0.0758377
Ptgs2	4.38937	7.48e-06
Aif1	4.38878	1e-06
Gm19684	4.38375	0.0616887
Trbc2	4.38109	2.73e-05
4930455G09Rik	4.37616	0.00111432
Cks1b	4.37608	1e-06
Adamts7	4.3729	1e-06
Gm4425	4.37193	0.00420178
Kcnf1	4.37025	2.13e-05
Slc13a5	4.36913	0.0613277
Arhgef33	4.36902	0.00057522
Cenpm	4.36764	1e-06
Shcbp1	4.36507	1e-06
Tacr1	4.36047	0.00027453
Itgax	4.35724	1e-06
Epb4.1l3	4.35636	1e-06
Ch25h	4.35587	1e-06
Lama1	4.35531	0.000195283
Rhod	4.35482	1e-06
Chga	4.35346	0.028517
Klra2	4.3531	1e-06
Pbk	4.35286	1.03e-06
Lox	4.35178	1e-06
Myo1a	4.35131	0.000831459
Aunip	4.34949	1e-06
Hells	4.33573	1e-06
Pdcd1	4.33122	0.00141493
Lipc	4.32368	0.00450632
Glrb	4.32314	1e-06
Kng2	4.32028	0.000424967
Kif20a	4.31843	1e-06
Gm12976	4.31776	0.00138084
Mthfd1l	4.31653	1e-06
Gm18190	4.31508	0.000625839
Gm7862	4.31468	0.000303982
Cpa1	4.31304	0.0136145
Tmem98	4.30888	1e-06
Msr1	4.30874	1e-06
Gm15850	4.30548	0.00212496
Ccl5	4.30446	1e-06
G530011O06Rik	4.30316	4.7e-05
Csf3	4.2995	0.0164434
B3gnt7	4.29774	3.37e-05
Pak3	4.29314	1e-06
A530040E14Rik	4.29156	2.9e-05
Chrna1os	4.29151	1e-06
Gm19557	4.29149	0.00021224
Gm15413	4.28735	0.00259462
Cldn2	4.28583	0.213515
Gm19412	4.2848	0.000179719
Rnu3a	4.27037	1.01e-06
Fndc7	4.27007	7.59e-05
Gm6377	4.2685	1e-06
Naip3	4.26727	0.00190795
Fblim1	4.26321	1e-06
Etv4	4.26239	1e-06
Ltbp2	4.26005	6.28e-06
Thbs2	4.25986	1e-06
Racgap1	4.25704	1e-06
Dock3	4.25303	0.000528712
Cdca7l	4.2524	1e-06
2610524H06Rik	4.25164	1e-06
Cpxm1	4.24921	1e-06
Hk1os	4.2476	0.000555653
Igkv4-55	4.24658	0.239591
Ydjc	4.2461	1e-06
Tagln3	4.24541	0.000124422
Pi4k2b	4.24251	1e-06
S100a6	4.24127	1e-06
Gzmb	4.23601	7.46e-05
Csrp2	4.23202	1e-06
Slc7a11	4.23155	1e-06
Nkain3	4.23044	0.0111446
Gpr85	4.22847	1e-06
Rpp25	4.22784	0.0156655
Rbm44	4.22581	0.00808874
Pde3b	4.22545	1e-06
Spaca1	4.21616	0.0237844
Melk	4.21505	1e-06
Hapln1	4.21422	0.0484533
Kcnmb4	4.21036	9.19e-05
Gm17057	4.20852	0.00232056
Htr2b	4.2035	0.000363005
Cd8a	4.19935	0.00137341
Angpt4	4.19923	8.87e-05
Pdpn	4.19578	1e-06
Ankrd66	4.19454	0.00103412
Rspo2	4.19353	0.000791619
Kcnip1	4.1928	0.00162857
2810417H13Rik	4.19192	1e-06
Xkr5	4.18667	1e-06
Twist1	4.1846	1e-06
Milr1	4.18113	1e-06
Lyzl4	4.18077	0.00313494
Nmnat2	4.1798	1e-06
Gm1673	4.17769	1e-06
Gm10320	4.17691	0.000450244
Ska3	4.17354	1e-06
Cxcl9	4.16901	1e-06
Spock3	4.16808	0.0365047
Apitd1	4.16709	1e-06
Prkar1b	4.16674	1e-06
Cenph	4.16529	1e-06
Ptchd4	4.16025	0.000744001
Platr22	4.15881	0.00512058
Depdc1a	4.15716	1e-06
C77370	4.15528	0.000330662
Gm4955	4.15512	4.65e-05
Zcchc12	4.15439	0.00572284
St8sia2	4.15148	0.00335146
Tuba1c	4.13974	1e-06
Gad1os	4.13953	0.0135093
Klhl35	4.13227	0.00645725
Kdelr3	4.12974	1e-06
Galk1	4.12848	1e-06
Nrn1	4.12276	2.56e-05
Gm9008	4.12241	0.0262602
Fetub	4.12058	2.44e-06
Acan	4.12014	0.037199
Drc1	4.11885	0.00462744
Dscc1	4.11812	1e-06
6330562C20Rik	4.11603	1e-06
Col3a1	4.11478	1e-06
Nxf2	4.11282	0.000469221
Gpr34	4.11101	1e-06
Syce2	4.10717	1e-06
Cdr2l	4.10659	1e-06
Gm24616	4.10624	0.000192346
Nphs2	4.10566	0.0133988
Shisa8	4.10479	0.0369945
Spint1	4.1038	1e-06
Armcx2	4.10373	1e-06
1500015O10Rik	4.0984	1.38e-05
Sdc1	4.09788	1e-06
5830418P13Rik	4.09073	0.00527881
Abcg3	4.0906	1e-06
Gabra4	4.08935	0.122192
Slc35f2	4.08843	0.000738101
Spire2	4.08759	5.51e-05
Anln	4.0845	1e-06
Tmc3	4.08124	6.99e-05
Col5a2	4.0798	1e-06
Clcf1	4.07887	1e-06
Cenpi	4.07662	1e-06
Ptprn2	4.07631	0.0487479
Ms4a4a	4.07529	1e-06
Gtse1	4.06928	1e-06
Gpr65	4.06415	1e-06
Rab31	4.06245	1e-06
Lhfpl2	4.06174	1e-06
Olfr111	4.06002	0.00569375
Gm1070	4.05975	0.00142481
Il6	4.05869	3.44e-05
Cubn	4.05794	1e-06
Gm24924	4.0575	0.0983732
Kctd4	4.05672	0.0213497
Tmeff1	4.05366	1e-06
Lgals3	4.0504	1e-06
Tubb6	4.04693	1e-06
Nxph4	4.04632	0.00507972
B3gnt5	4.04366	0.000201182
Nsg1	4.04144	1e-06
P2ry13	4.0412	1e-06
Syndig1	4.04065	0.104984
5830411N06Rik	4.03728	0.0465134
Gm1141	4.03688	0.00213575
Col12a1	4.03356	1.19e-06
Ly86	4.032	1e-06
Tuba1a	4.03043	1e-06
Lrguk	4.02987	0.0101166
Acpp	4.02968	0.000423292
Rbfox3	4.0296	0.0123047
Ggn	4.02407	0.000400122
Pmel	4.0221	0.000676143
Abcb11	4.02129	0.00955734
1700012B09Rik	4.02099	0.109301
Ddc	4.01968	2.9e-06
Itln1	4.01923	0.00275174
Il10	4.01773	0.00573058
A230028O05Rik	4.0056	0.00251908
Slamf8	4.00222	1e-06
4930509G22Rik	4.0019	0.000896546
Ngfrap1	4.00071	1e-06
Trim69	4	0.00221703
Fgl1	3.99971	0.0340733
Pcdh15	3.99813	4.29e-05
Gm8276	3.99482	1e-06
Col4a5	3.99435	1e-06
Cdh26	3.99381	0.0620788
Klhdc8a	3.99206	0.000161754
Crmp1	3.99094	0.00256325
Fkbp10	3.99073	1e-06
A4gnt	3.98825	0.0165256
Has2	3.98586	1e-06
Fam132b	3.98551	0.000657043
Gm5879	3.97446	4.24e-05
Olfm2	3.97157	0.0148461
Adra2a	3.97137	1.54e-06
Tmem254c	3.97055	1e-06
Gm6556	3.96726	4.57e-05
Tyms	3.96572	1e-06
Vcan	3.96412	1e-06
C1ql3	3.9631	1e-06
Sfrp2	3.95936	3.16e-05
Sprr1a	3.95657	0.0146
Gfra4	3.95173	1e-06
Stambpl1	3.95158	1e-06
Hacd2	3.95039	1e-06
Eomes	3.94907	0.00611803
Arfgef3	3.94752	0.000134784
Dok1	3.94714	1e-06
Gpx8	3.94586	1e-06
Mlc1	3.94475	0.130652
Sh2d1a	3.94414	0.0093321
2610316D01Rik	3.944	0.0394888
Layn	3.93978	1e-06
Zdhhc15	3.93884	1e-06
Slc7a5	3.93868	1e-06
Ndc80	3.92836	1e-06
Plekhg4	3.9273	1.09e-06
Chst11	3.9262	1e-06
Gm8464	3.92448	7.74e-05
Cd8b1	3.9244	0.00743721
Gm15433	3.92318	0.000508292
Lxn	3.92304	1e-06
Col1a1	3.92286	1e-06
Plk4	3.92138	1e-06
Hspa1b	3.92113	1e-06
Fcgr1	3.92075	1e-06
Dusp5	3.91856	1e-06
S100a10	3.91853	1e-06
Gm9833	3.91661	1e-06
4921536K21Rik	3.91284	9.31e-06
Bean1	3.91086	3.54e-05
Brip1	3.9089	1e-06
Gm4724	3.90257	1e-06
Myh3	3.90203	0.053422
Cxcl16	3.90186	1e-06
Rab34	3.90152	1e-06
Gm6741	3.89205	0.10258
Troap	3.88067	1e-06
Gm14230	3.8786	1.52e-05
Slc16a11	3.87549	0.0268217
Tfap2a	3.87545	0.0352103
Lrrc73	3.87541	0.00162039
3010003L21Rik	3.87508	0.00104781
Gm15998	3.87438	0.00235684
5930403N24Rik	3.87305	7.79e-05
Col8a1	3.86673	1e-06
Bok	3.86447	1e-06
Mmp14	3.86326	1e-06
Gm17396	3.86243	0.000243666
Fam83a	3.85667	0.00475963
Nup210l	3.85272	1e-06
Loxl2	3.85002	1e-06
Myo3b	3.84803	0.00225269
Gm13470	3.84652	0.00878746
Myo15b	3.84641	0.0302967
Cd6	3.84487	0.00227163
Rpsa-ps5	3.84358	0.00459504
Kcnn4	3.84312	1e-06
Gm15975	3.84303	1e-06
1190002F15Rik	3.84281	1e-06
Ms4a4c	3.83896	1e-06
Hsf5	3.83875	0.00264455
Gm6485	3.83706	0.00205589
Pdgfc	3.8325	1e-06
Gm18981	3.82903	0.0145961
Ccr5	3.82757	1e-06
Lrp8	3.82742	1e-06
Fcrls	3.82713	1.2e-06
Chaf1b	3.8269	1e-06
A730090H04Rik	3.82651	0.19922
Arhgef19	3.82393	1e-06
Lgals1	3.82242	1e-06
Slc13a3	3.81916	1e-06
A130051J06Rik	3.81816	1e-06
B4galnt4	3.81621	1e-06
Plat	3.81572	1e-06
Itga5	3.81544	1e-06
Vcam1	3.81433	1e-06
Gm10425	3.80928	0.000260768
4930558J18Rik	3.80685	0.000113164
Knstrn	3.80598	1e-06
Abracl	3.80189	1e-06
Snai1	3.79599	1e-06
Fam26f	3.79469	8.56e-05
Mcm6	3.7942	1e-06
Fhl2	3.79337	1e-06
Dkk2	3.7931	0.000140205
Dyrk4	3.7929	0.00986959
Xrcc3	3.7916	1e-06
Usp51	3.79076	0.011395
1810062G17Rik	3.79058	1.87e-06
Trib3	3.78976	1e-06
Il12b	3.78743	0.0255461
Axdnd1	3.78722	0.00319813
Cd109	3.78587	1e-06
Podnl1	3.78446	0.000243459
Dlgap1	3.78403	0.000720875
Akr1c12	3.7823	0.0167047
Fam171a2	3.781	1e-06
Grik2	3.77788	0.000671256
Mx1	3.77664	1e-06
Tpm4	3.77373	1e-06
Rnu73b	3.77367	0.00870051
Ppic	3.77303	1e-06
Anxa1	3.77269	1e-06
Gdf7	3.77165	0.0322482
Ttk	3.76799	1e-06
Scn5a	3.76667	0.0322297
Slc9b1	3.7639	0.0498836
C1qa	3.76377	1e-06
Myof	3.7635	1e-06
Zfp57	3.76332	1e-06
3830417A13Rik	3.76309	0.0783385
2810408I11Rik	3.75979	1e-06
Oas1g	3.75938	1e-06
Car5b	3.75573	1e-06
Col6a4	3.75412	0.00155877
Doc2b	3.75355	1e-06
Ndrg4	3.75187	1e-06
Chst2	3.74837	1e-06
AA414768	3.74827	1e-06
Ly75	3.74811	1e-06
Cd72	3.74791	1e-06
C77080	3.7472	1e-06
Ankrd45	3.74517	0.0623115
Pafah1b3	3.74467	1e-06
Sparc	3.74264	1e-06
Tdrd1	3.74017	0.251058
Gale	3.73706	1e-06
Ifi44	3.73379	1e-06
C1qb	3.73069	1e-06
Gm16685	3.72915	0.0104599
A930003A15Rik	3.72867	0.0911591
Tsx	3.72391	0.00737046
Ect2	3.72362	1e-06
Stra6	3.72358	0.0107273
Mapk15	3.72174	0.031712
Oaf	3.71909	1e-06
Ppfia4	3.71399	1e-06
Gm26559	3.7136	0.000837346
Cpz	3.71356	0.0210493
Mpeg1	3.71287	1e-06
Dok6	3.71162	0.000834439
Txndc2	3.71112	0.00405464
C3ar1	3.71028	1e-06
Dbf4	3.7068	1e-06
Gm16244	3.70658	0.000109631
Cxcr6	3.7065	0.000900754
Cpa6	3.70392	0.0324443
Cdt1	3.70358	1e-06
Cacng8	3.70259	0.00659828
G730046D07Rik	3.70164	0.00576394
AW551984	3.70133	0.000367699
Trim59	3.70109	1e-06
Lag3	3.69298	1e-06
Lyplal1	3.69287	1e-06
Spin2c	3.6928	0.00053164
Mmp19	3.68798	1e-06
Camk1g	3.6806	0.0214081
Hcar1	3.67848	0.00842372
Nek11	3.67519	0.02501
4933430I17Rik	3.67486	0.00552358
Ccna2	3.67073	3.85e-06
Plau	3.67047	1e-06
Trpm6	3.66882	3.35e-06
Cnn3	3.66672	1e-06
Peg10	3.66608	1e-06
Skp2	3.6645	1e-06
Terc	3.66372	3.29e-05
Cd80	3.66347	1e-06
Serpine1	3.66319	1.63e-06
Zfp941	3.66286	0.000395955
C5ar2	3.66276	1e-06
Col1a2	3.66174	1e-06
Lancl3	3.66001	1e-06
Pkhd1	3.65865	0.0848976
Glipr2	3.65562	1e-06
Nr1h4	3.65526	0.000245355
Scml4	3.65515	4.59e-06
Enc1	3.65477	1e-06
Tmprss7	3.6529	0.0459241
Gprc5a	3.64807	1e-06
C430049B03Rik	3.64704	1e-06
Tlr12	3.64645	0.000280483
Twist2	3.64474	0.00737607
BC028471	3.64286	0.0247279
Ak5	3.63906	0.000310809
Gm13597	3.63645	0.00338772
Gm8894	3.63584	0.00323632
Vasn	3.63564	1e-06
Serpinh1	3.63499	1e-06
Amz1	3.63289	1e-06
Hoxb8	3.63064	0.0145748
Hist1h2bp	3.63055	1.19e-06
Psma8	3.63039	0.00490392
Me2	3.62911	1e-06
Sh3pxd2b	3.62744	1e-06
Col16a1	3.62647	1e-06
Mmp16	3.62606	1e-06
Msh4	3.62462	0.00315059
Ror2	3.62437	7.85e-05
Vim	3.62355	1e-06
Gm10825	3.62284	3.34e-06
Parpbp	3.61905	1e-06
Socs1	3.61852	1e-06
Gm11653	3.61668	0.000369073
Unc5c	3.61661	0.00156122
Smim3	3.61609	1e-06
Mdk	3.61519	1e-06
Gm14137	3.61509	0.000100894
E330011M16Rik	3.6149	0.00751153
Gria4	3.61303	0.0282305
Gm30074	3.61218	0.0106223
Gm11769	3.61047	0.00331218
Fignl1	3.61038	1e-06
2700069I18Rik	3.60793	0.00163515
4930550C14Rik	3.60478	0.012038
Cd44	3.6045	1e-06
Vnn3	3.60388	0.000285134
Pcdhgc5	3.60141	1e-06
C330027C09Rik	3.59906	1e-06
Prr11	3.59298	1e-06
Tmem97	3.59167	1e-06
Ogdhl	3.59013	1.82e-05
Gm6166	3.58673	1e-06
Il1rap	3.5863	1e-06
Tmem181c-ps	3.58351	0.115699
Tmprss6	3.58234	0.0046406
Anxa2	3.58231	1e-06
mmu-mir-703	3.58224	0.00707434
Bid	3.582	1e-06
Ddias	3.57965	1e-06
Casp1	3.5785	4.13e-05
Fanci	3.5737	8.53e-06
Zfpm2	3.57285	1e-06
Sult4a1	3.57271	0.0517072
Prc1	3.56994	1.06e-06
Arhgap28	3.56947	1e-06
Sh2d1b1	3.56752	0.00015932
Loxl3	3.56593	1e-06
Tead2	3.56325	1e-06
Tert	3.56283	1e-06
Tbc1d9	3.56276	1e-06
Runx3	3.56179	1e-06
Gm13237	3.561	0.00457301
8030453O22Rik	3.56027	0.00703125
E2f1	3.55961	1e-06
Taco1os	3.5593	8.48e-05
Tgif2	3.55892	1e-06
Kctd11	3.55643	1e-06
AI427809	3.55399	1.8e-05
Cftr	3.55334	0.0063564
Gm10134	3.55242	0.00999773
Arc	3.55161	2.63e-05
Chic1	3.55128	1e-06
Btbd17	3.55084	0.060786
Tuba1b	3.55033	1e-06
Rell2	3.55017	0.000113081
Lair1	3.54858	1e-06
Parvaos	3.54691	0.0432961
Cdh11	3.54473	1.03e-05
Kif4	3.54237	1e-06
Srpx2	3.54001	1e-06
Fanca	3.53871	0.000131593
Ly6h	3.53774	0.0687815
9930012K11Rik	3.53702	1e-06
Cdc42ep5	3.53508	1e-06
2610318N02Rik	3.53222	0.0100969
Gm21857	3.52834	0.00357583
Mlkl	3.52771	1e-06
Prkar2b	3.52754	2.56e-06
Nr2f1	3.52435	1e-06
Ripk3	3.52153	1e-06
Notum	3.52137	0.0104483
Syt5	3.51965	0.0288245
Mecomos	3.51776	0.0744459
Trim46	3.516	1e-06
Ugt1a7c	3.51442	1.04e-06
Sec24d	3.51393	1e-06
Gm19426	3.51321	0.00019854
Gpr162	3.51288	2.93e-05
Prdx4	3.51191	1e-06
Ptchd1	3.51169	2.49e-05
Cfl1	3.50978	1e-06
Soat1	3.50907	1e-06
Maged1	3.50741	1e-06
Arf4	3.50502	1e-06
Fmn1	3.50405	1e-06
Ly9	3.50056	4.1e-06
Capg	3.49815	1e-06
Cabp4	3.49774	0.0145659
Slc2a1	3.49748	1e-06
B4galt2	3.49645	1e-06
Nradd	3.49368	1e-06
Tcf19	3.49316	1e-06
Dpep2	3.49291	1.6e-06
Rab39b	3.49222	1.99e-06
Col6a3	3.49086	1e-06
Rcn1	3.48932	1e-06
Clic1	3.48847	1e-06
Adgre1	3.48797	1e-06
Kcnab3	3.48754	5.14e-06
Gm15381	3.48721	0.0106981
Hmox1	3.48517	1e-06
Traf1	3.48497	1e-06
Rnf182	3.48361	0.0212608
Gldc	3.48288	0.00176498
Wnt10a	3.48137	0.00131781
Slc7a4	3.47768	4.54e-06
Tex26	3.47672	0.0192003
Kif6	3.47558	0.0205347
Prrx2	3.47255	1e-06
Plk1	3.47083	1.1e-06
Sphk1	3.47005	1e-06
Lrr1	3.46692	1e-06
Als2cr12	3.46358	0.00437255
Kcnk13	3.46246	1e-06
Gm13710	3.46184	0.00549436
4930524J08Rik	3.46131	0.0087472
Slc39a6	3.46057	1e-06
Tdrd9	3.45899	0.00725472
AK157302	3.45758	5.32e-06
Emp3	3.45748	1e-06
Klrb1b	3.45388	0.00021795
P2rx3	3.45211	0.0103159
Cd68	3.45167	1e-06
Mfsd2a	3.4513	3.85e-05
Cenpu	3.45095	1e-06
Gm14636	3.44838	1e-06
Slc25a24	3.44733	1e-06
Heph	3.44656	0.00058986
Entpd3	3.44593	0.00180334
Iqsec3	3.44395	0.0228669
Akr1c13	3.44383	1e-06
Nuf2	3.43824	5.87e-06
Snai2	3.43787	1e-06
Dbil5	3.43756	0.00164351
Nipal1	3.43643	8.43e-05
Srd5a1	3.43574	1e-06
Hapln4	3.4318	0.0428132
Rnu1b2	3.42793	0.0995494
Stra6l	3.42721	0.000602463
Fam60a	3.42667	1e-06
Hmga1-rs1	3.42547	0.0030755
Zfp599	3.42301	0.00227176
Veph1	3.41993	0.0107273
Cenpe	3.41906	4.14e-06
Ccdc169	3.41786	0.00525862
Cbr3	3.41779	1e-06
Sgol1	3.41534	1.46e-05
Rad54b	3.41203	1e-06
Uhrf1	3.41179	2.9e-06
Fam71f2	3.40999	0.000796125
Gm9845	3.40964	0.0171542
Vwce	3.40909	0.0145107
Il18	3.40821	1e-06
Evi2a	3.40763	1e-06
Pdia5	3.40732	1e-06
Fstl3	3.40662	1e-06
Fhad1	3.40587	0.000330426
Adam8	3.40397	2.24e-06
Ska1	3.40241	1e-06
Ms4a6b	3.40039	1e-06
Ccr1	3.3982	1e-06
Cdca5	3.39262	1e-06
Serpina3i	3.3925	0.00956625
Mfap2	3.39162	2.29e-05
Gm15453	3.39101	1.08e-05
Lurap1l	3.39095	1e-06
Alx1	3.38898	0.118557
Tbx20	3.38769	0.00773028
Erc2	3.38707	6.72e-06
Lhx2	3.38553	0.00409418
Cfap69	3.38423	1.16e-06
Dlx3	3.38174	0.0853456
Npas4	3.37997	0.0255571
Ercc6l	3.3789	1e-06
Serp2	3.3733	0.00111576
Efcab11	3.37171	1e-06
Atad2	3.37153	1e-06
Scamp5	3.37084	1e-06
Nsun7	3.36987	0.0031926
Espl1	3.36986	1e-06
Fcor	3.36912	0.0379909
S100a11	3.3688	1e-06
Dnah12	3.36876	0.00325512
Lamb1	3.36624	1e-06
Ccdc96	3.36139	0.00138607
BC037039	3.3599	1e-06
Dbn1	3.35963	1e-06
Cyp2r1	3.35952	4.55e-06
Rad18	3.35854	1e-06
Jakmip3	3.3582	0.00512899
Gm1045	3.35764	0.0204124
Gm14005	3.35759	1e-06
Hmga1	3.35731	1e-06
Cd1d1	3.35717	1e-06
Gm17383	3.35483	1e-06
Klrb1c	3.35249	6.96e-05
P2ry12	3.35053	1e-06
Tnfrsf26	3.34881	6.64e-05
Bgn	3.3482	1e-06
Gpc2	3.34509	1e-06
Colec12	3.34284	1e-06
Gm12522	3.33953	0.0185669
Sgtb	3.33921	1e-06
A830082K12Rik	3.33635	1e-06
Rad51ap1	3.33634	4.48e-06
Zwilch	3.33428	1e-06
Tmem132a	3.33384	1e-06
Gm16006	3.33255	0.0348201
Tssk6	3.33147	0.0138664
Nek2	3.33086	1e-06
Nyap1	3.33055	1e-06
Tubb2a	3.32815	1e-06
Gm5844	3.32783	1e-06
Ier5l	3.32645	1e-06
Cxcl13	3.32609	0.00453468
Frmpd1	3.3256	0.148541
Dnah7a	3.32456	0.065068
Stmn1	3.32378	1e-06
Mastl	3.3229	1e-06
Mtbp	3.32235	1e-06
Pcdhb9	3.32087	0.000318036
Plxna4os1	3.3184	0.00765496
Eva1b	3.31658	1e-06
Cdca8	3.31644	1e-06
Lpxn	3.31615	1e-06
Tnnt2	3.31536	0.0103818
Ptges	3.31487	0.000453951
Btn1a1	3.31286	0.133885
Snx7	3.31266	1e-06
Tacc3	3.31153	1e-06
Spats2	3.31	1e-06
Micall2	3.30935	1e-06
Btg3	3.30873	1e-06
Baiap2	3.30864	1e-06
Cenpa	3.3059	1e-06
Gm12715	3.30443	1e-06
Runx2os1	3.30194	0.000842357
Mgst2	3.30186	0.00342572
Gm5456	3.30148	0.0243062
Kif23	3.30065	1.67e-06
Mir6236	3.3004	0.00150206
Ms4a6c	3.29919	1e-06
Zcwpw1	3.29909	1e-06
Gm24411	3.29036	0.000115931
Emb	3.28913	1.08e-05
Slit2	3.28912	0.00183834
Rai14	3.28761	1e-06
Hmgn3	3.28671	1e-06
Btbd11	3.28386	1e-06
Lingo1	3.28127	0.00164356
Slc37a2	3.28044	7.06e-06
Zbp1	3.27684	1e-06
Orc1	3.27524	4.27e-06
Id2	3.27455	1e-06
Ranbp1	3.27409	1e-06
Inhbb	3.27194	2.01e-06
Zc3h12d	3.27134	1e-06
Macc1	3.26848	0.0267891
Nav3	3.26794	1e-06
Tenm4	3.26444	0.000101552
Nlrp3	3.26389	1e-06
Sirpb1c	3.26269	4.46e-05
Tmem26	3.25933	3.24e-05
Mrap	3.2591	0.0914614
Car12	3.25706	0.000815352
Fam105a	3.25585	1e-06
Rnf165	3.25516	7.52e-06
Sh3gl3	3.25397	0.0025071
C1qc	3.25378	1e-06
Gpr137b	3.25143	1e-06
Gpsm2	3.25057	1e-06
Scd2	3.2504	1e-06
Vmn1r210	3.2497	0.154928
Ckap2l	3.24793	1e-06
Amdhd1	3.24731	0.040305
Slamf7	3.2473	0.00109011
Tnfsf8	3.24581	0.000325194
Il21r	3.24541	2.29e-06
Gipc2	3.24513	0.000869769
Gm3052	3.24392	0.00334088
Rhpn1	3.24332	9.67e-05
Igkv10-96	3.24316	0.157529
Hdx	3.24292	1e-06
Scml2	3.24208	6.69e-05
Sema3e	3.24197	0.00255516
Kif27	3.24094	5.5e-05
2810047C21Rik1	3.23977	0.358801
Tnfsf18	3.239	0.0142124
Dtl	3.23666	1e-06
Hoxaas3	3.2354	0.00630669
Tlr2	3.23285	1e-06
Peak1os	3.23242	0.0237844
Slc25a1	3.23079	1e-06
Litaf	3.22806	1e-06
Enkd1	3.22778	1e-06
Rerg	3.22668	2.58e-05
Lpcat2	3.22632	1e-06
Gm9530	3.22434	0.0201439
Mms22l	3.22309	1e-06
Slc44a3	3.22253	0.0142606
Gm15050	3.22228	0.00267081
Gabrb3	3.22095	0.221048
Tceal3	3.21953	0.00455051
Trac	3.21803	0.00311086
Ero1l	3.21742	1e-06
Cda	3.21578	1e-06
Igkc	3.21558	0.0455912
Lppr2	3.21503	1e-06
Dhrs9	3.2145	0.00316956
Smc2	3.20632	1e-06
Grin3a	3.20524	0.034309
Rgs9	3.20507	0.000532308
Nab2	3.20455	1e-06
Enox1	3.20161	1e-06
Ifi27l2a	3.20102	1e-06
Il13ra1	3.19884	1e-06
Fcgr4	3.19821	3.16e-06
4931428F04Rik	3.19747	1e-06
Ccnb2	3.19633	2.54e-06
Aif1l	3.19412	2.8e-05
Prelid1	3.19391	1e-06
1700003E16Rik	3.1937	0.00924631
Ifi202b	3.19219	0.0002371
Gm26130	3.19064	1e-06
Cstb	3.18999	1e-06
Slamf9	3.18947	1e-06
Sema7a	3.18622	1e-06
Ckap4	3.18565	1e-06
Tnfrsf10b	3.18381	1e-06
Ext1	3.18375	1e-06
Fgf12	3.18278	0.0244104
Myl4	3.18117	0.00940593
Fam129b	3.17955	1e-06
Cetn4	3.17893	1e-06
Tusc3	3.17423	1e-06
Rnase10	3.17268	0.0271706
Cacna1f	3.16938	0.0335404
Vill	3.16818	1e-06
5730559C18Rik	3.16704	0.00252098
Pgf	3.16671	1.64e-05
Dscam	3.16529	0.0242223
Lat2	3.16505	1e-06
Fam167b	3.16451	3.56e-05
Plod2	3.16319	1e-06
Epha2	3.16273	1e-06
Camk4	3.16222	1.38e-05
Ccdc116	3.16165	0.000458342
Src	3.16155	1e-06
Snord118	3.1613	1.89e-06
Pdk3	3.1569	1e-06
Slc15a3	3.15425	1e-06
Bub1b	3.15331	1e-06
Gm6180	3.15112	6.32e-05
Apol7d	3.14906	0.00773717
Npy2r	3.14771	0.0529187
Cnn2	3.14735	1e-06
F2r	3.1465	1e-06
Siglec1	3.14647	1.71e-06
Slc41a2	3.14639	1e-06
Tlr13	3.14604	1e-06
Fbxl2	3.14481	1e-06
Ddx43	3.14266	0.0247551
Necab2	3.14061	0.0103033
Slc25a43	3.13843	3.43e-06
Foxd2os	3.1383	1e-06
Nyap2	3.1381	0.0992073
Actn1	3.1363	1e-06
Tkt	3.13517	1e-06
Xcl1	3.135	0.0215276
Rps13-ps1	3.13462	0.000827479
Limd2	3.13374	1e-06
Ccne1	3.13344	1e-06
Has1	3.13102	0.0104017
Recql4	3.13053	1e-06
Cpa2	3.13034	0.00721981
Rcc2	3.12628	1e-06
Gpr84	3.12545	0.0025587
Gm12411	3.12418	0.00038645
Sh2d6	3.12417	0.0180472
Dnm3os	3.12401	1.37e-06
Vash2	3.12393	1e-06
Myef2	3.12114	1e-06
Emp2	3.11994	1e-06
Adgrb3	3.11827	0.070577
Sox9	3.11811	1e-06
Eaf2	3.11734	7.07e-05
Olfml3	3.11693	1e-06
Myo1h	3.11433	1e-06
Prmt2	3.11328	1e-06
Gm4117	3.11159	0.00169104
Fads3	3.1113	1e-06
Gm8108	3.10918	0.192521
Gm14446	3.10886	8.59e-05
Lamc2	3.10832	9.21e-06
Nnmt	3.10749	1e-06
4921504A21Rik	3.1033	0.0378457
Kcnj10	3.10237	1e-06
Cdca3	3.10178	3.17e-06
Ly6e	3.10153	1e-06
Scpep1	3.0999	1e-06
Rufy4	3.0979	0.0136335
Hexb	3.09764	1e-06
1700001L05Rik	3.09608	1e-06
Slfn9	3.09415	1e-06
Twf1	3.0938	1e-06
Themis	3.09348	0.0107778
Gm8399	3.09346	1e-06
Acta2	3.09339	0.000569019
Col27a1	3.09206	1e-06
Runx1	3.09172	1e-06
Mt2	3.09107	0.000664929
Pfkl	3.09056	1e-06
Fstl1	3.09031	1e-06
Spc25	3.08999	2.82e-06
Arpc1b	3.08792	1e-06
Catip	3.08715	2.77e-05
Gm7901	3.08704	1e-06
Il1b	3.08673	1.12e-05
Cenpw	3.08568	1e-06
Gm15326	3.08447	0.0296621
Igflr1	3.08006	0.219258
Gm5898	3.07926	1e-06
Gm26637	3.0788	0.0465608
Nphp4	3.07726	1e-06
Il1a	3.07486	0.016762
Igsf10	3.07333	0.000245303
Cdca7	3.07151	1e-06
Myh8	3.0714	0.298813
Foxs1	3.07117	4.79e-06
Anxa5	3.07082	1e-06
Ccdc30	3.07038	0.00309057
5830417I10Rik	3.0676	1e-06
Eno1	3.06527	1e-06
Tenm1	3.06116	0.126134
Prelid2	3.05797	1e-06
Htra1	3.05363	1e-06
Rnf151	3.05347	0.0555898
Sfxn1	3.05171	1e-06
Adamdec1	3.04895	0.112775
Slc14a1	3.0485	0.0172989
Gm26797	3.04789	5.77e-05
Adgra2	3.04756	1.13e-05
Megf10	3.04634	0.0057295
Susd3	3.04577	2.19e-06
Casp6	3.04464	1e-06
Rrad	3.04141	3.39e-06
Frk	3.04083	1e-06
Kpna2-ps	3.03981	0.0102846
Lpar2	3.03683	0.000102661
Gm28417	3.03679	0.0050641
Nppc	3.03544	0.0548954
Dbx2	3.03455	0.0826859
Praf2	3.03281	1e-06
Rbpms2	3.03159	1e-06
Emp1	3.03043	1e-06
Phf11b	3.02831	1.44e-06
Tubb5	3.02788	1e-06
Gm23238	3.02589	0.032131
Sdk1	3.02401	4.23e-05
Aipl1	3.02399	0.027159
Efna2	3.023	2.24e-05
Fabp5	3.02186	1e-06
Lppr3	3.02127	0.000566928
Enpp1	3.02121	8.24e-06
A630033H20Rik	3.02064	9.93e-06
Mad2l1	3.01966	1e-06
Olfml2b	3.01962	1e-06
Gm16754	3.0189	0.0200662
A330102I10Rik	3.01881	0.0735594
Tlr1	3.01806	1e-06
Ccdc74a	3.01774	2.21e-06
Gas1	3.01773	1e-06
Chek1	3.0143	1e-06
Hsp90aa1	3.01351	1e-06
Fgfr4	3.01302	0.204584
Snhg18	3.01256	1e-06
Prrg4	3.00945	0.000818903
Dpy19l1	3.00819	1e-06
Spred3	3.00682	1e-06
Casp4	3.00657	9.91e-06
Diap3	3.0051	6e-05
Mrc2	3.00434	1e-06
Lrfn4	3.00399	1e-06
Sdc2	3.00222	1e-06
Alcam	2.99827	0.000247363
Gm11711	2.99774	0.0109606
Robo1	2.99694	1e-06
Pif1	2.99663	0.000177886
Mcm5	2.99441	5.06e-06
Pcyt1b	2.99423	2.51e-05
Adcy8	2.99291	0.0519151
Cdo1	2.98915	0.00107972
Klri2	2.98836	0.033684
C920009B18Rik	2.9881	0.000162035
Sapcd1	2.98721	0.0192237
Papss1	2.98711	1e-06
Pole2	2.9862	1e-06
Nrxn3	2.98466	0.114047
Prokr2	2.98401	0.177356
Shcbp1l	2.983	0.0280978
Lefty1	2.98248	1e-06
A830005F24Rik	2.98161	0.0089552
Osm	2.9804	0.00484924
Chn1os3	2.97728	0.000928803
Ugcg	2.97634	1e-06
Nrg1	2.97325	0.00774345
Fam46b	2.97072	0.00552358
Angptl4	2.96971	1e-06
Clhc1	2.9675	0.00576704
Fgf10	2.9671	0.013843
Gja1	2.9669	1e-06
Gm12751	2.96623	0.00841711
Gm9800	2.96431	1e-06
Gm15264	2.96424	0.088153
A930004D18Rik	2.9641	1e-06
Batf	2.96407	1e-06
Ugdh	2.96349	1e-06
Serpina3g	2.96104	0.00364442
Foxc2	2.96097	0.000982233
Npnt	2.96059	9.72e-05
F730043M19Rik	2.95843	0.000118531
Trp53i11	2.95819	1e-06
Inhba	2.95815	0.00015252
Plaur	2.95672	1e-06
Cd14	2.95279	1e-06
Gm1123	2.95241	0.0874931
Gas2l3	2.95067	1e-06
Ccdc18	2.94938	1e-06
Ptgs2os2	2.94886	0.030567
Rhov	2.94725	0.0605735
Cenpn	2.94368	1e-06
2700033N17Rik	2.94345	0.0702764
Tyrobp	2.94161	1e-06
Il1rn	2.93955	0.000556842
Rpl3-ps1	2.9391	1.47e-06
Dpysl3	2.938	1e-06
Sardh	2.93772	1.97e-06
2700099C18Rik	2.93723	1e-06
S1pr2	2.93706	1e-06
Slc1a2	2.93677	0.00572597
Prr16	2.93528	0.0386054
Hps1	2.93346	1e-06
Traf4	2.9303	1e-06
Foxm1	2.926	1e-06
Nuggc	2.92416	0.0187622
Chrnd	2.92397	0.289406
Gbp8	2.92307	0.000392666
Fcer1g	2.92213	1e-06
Efemp2	2.92197	1e-06
Frrs1l	2.9215	0.0817871
Ddah2	2.92017	1e-06
Mcm4	2.91893	1e-06
Hsd17b12	2.91809	1e-06
Oas1a	2.918	1e-06
Stmn2	2.91747	0.0467862
Il2rg	2.91678	5.42e-06
Gm22579	2.91646	0.240566
Ighg1	2.91627	0.274359
Actg-ps1	2.91565	0.0227972
Cyp51	2.9142	1e-06
Gatm	2.91391	1e-06
Bmp15	2.91379	0.0668757
Faxc	2.91016	1e-06
Cyp7b1	2.90971	0.000952744
Myrf	2.90784	0.0607756
Prkcb	2.9076	7.26e-06
Unc5b	2.90563	1e-06
Hebp2	2.90506	1e-06
Cd276	2.90335	1e-06
Sema4g	2.90285	0.000120914
Reep2	2.90104	0.0176049
Gm10735	2.90022	0.00980864
Rpl21-ps8	2.90013	0.00896128
Scarf2	2.89448	1e-06
Ccdc138	2.8941	1e-06
Sdf2l1	2.89344	1e-06
Trbc1	2.8934	0.00771241
Runx2	2.88857	1e-06
Alkbh2	2.88844	1e-06
Cdkn3	2.88827	0.000562604
Sh3bgrl3	2.88761	1e-06
Chaf1a	2.88739	1e-06
Sorcs2	2.88712	4.33e-06
Chsy3	2.8857	1e-06
Ccnd2	2.88563	1e-06
Iqgap2	2.88433	6.54e-06
Plk3	2.88243	1e-06
Tmem35	2.88009	0.00325551
Traip	2.87767	1e-06
Enkur	2.87668	0.000301659
Sh3bgrl	2.87635	1e-06
Ccl9	2.87469	0.000158684
Phlda1	2.87437	1e-06
Gm7389	2.87433	0.056163
Kdm4d	2.87224	0.0106925
Asic1	2.87093	0.0887718
Ccl17	2.87067	0.0930602
Sh2d2a	2.86868	0.00304654
Tmem255a	2.86846	6.02e-05
Ptgr1	2.86716	1e-06
Ube2c	2.86682	4.16e-06
Muc2	2.86607	0.0954592
Xlr3b	2.86548	0.135692
Il12rb1	2.86515	1e-06
Cul7	2.86406	1e-06
H2-Aa	2.86376	0.00432309
Apoe	2.86362	1e-06
1500004A13Rik	2.86343	1e-06
Aspg	2.86267	0.00447121
Gm13456	2.86227	1e-06
Hecw1	2.86203	0.168099
Slc7a1	2.86155	1e-06
4933413C19Rik	2.86123	0.000269644
P2ry6	2.86102	1e-06
Fam131b	2.86084	9.95e-05
Rac3	2.86005	1.7e-05
Scg2	2.85836	0.129596
Elovl6	2.8578	1e-06
Eif4ebp3	2.85684	0.0733846
Gm9027	2.85658	0.0200141
Kntc1	2.85581	0.00338816
Tax1bp3	2.85438	1e-06
Gpr173	2.85372	1e-06
Abcc3	2.85299	1e-06
2810433D01Rik	2.85295	0.00272728
Cd86	2.84965	1e-06
Mrgprf	2.84918	4.14e-05
Slc5a3	2.84891	1e-06
Tnip3	2.84854	0.00214185
Cd69	2.84554	0.00133339
Nfkbiz	2.84504	1e-06
Cmtm3	2.8428	1e-06
Arntl2	2.84231	0.000653752
Dact3	2.84052	1e-06
Hist1h1a	2.84045	0.00255111
Snora26	2.84013	1e-06
Txk	2.83992	0.00261804
Faim	2.83956	1e-06
Vsig4	2.83891	0.0605645
Grip1	2.83879	0.00706341
1700095J03Rik	2.83715	0.0059271
Map1b	2.8351	1e-06
Nipsnap3b	2.83373	1e-06
Cdc45	2.83367	1e-06
Cd22	2.83346	0.00199148
Dio3	2.83177	0.127421
Lix1	2.83048	0.00321393
Chsy1	2.82961	1e-06
Gm6904	2.82881	0.0547245
Fut4	2.82805	1e-06
Bdkrb2	2.82783	0.00140351
Nptxr	2.82769	3.47e-05
Slc38a1	2.82756	3.82e-05
Syt17	2.82717	0.00132818
Rassf6	2.82707	0.0299478
Lix1l	2.82681	1e-06
Snora52	2.82621	0.0532767
Sowahc	2.82512	0.000794485
H2-DMb1	2.82265	0.00105769
Erf	2.82189	1e-06
Lrrc46	2.82034	0.0479964
Zswim6	2.81708	1e-06
Tnfaip6	2.81565	1.55e-05
Cenpf	2.81534	0.00217094
Tifab	2.81432	1.9e-06
Ephb3	2.81404	1e-06
Adora2b	2.81358	1.42e-06
Hmgb1-ps5	2.81329	0.00426447
Eps8	2.81229	1e-06
Bst2	2.80918	1e-06
Aldh1b1	2.8085	6.23e-06
Ttc39c	2.80732	1e-06
Gm15246	2.80672	0.0263151
BC055324	2.80591	1e-06
Wnt5a	2.80287	2.18e-05
Fcgr3	2.80252	1e-06
Gm14057	2.80205	0.000512216
Ccdc112	2.80194	1e-06
Dync2h1	2.8012	0.0146335
A4galt	2.8009	1e-06
Exo5	2.79934	1e-06
Bri3bp	2.7979	1e-06
Gm13223	2.79726	0.288698
Aldh1l2	2.79232	2.12e-06
Gimap1os	2.79156	0.0950365
4930539E08Rik	2.79114	0.00842218
Ube2ql1	2.78929	0.0579913
Vat1	2.78917	1e-06
Kirrel3	2.78846	0.000152614
Gm6493	2.78838	0.00185939
Sh3bp2	2.78803	1e-06
Ctsl	2.78782	2.71e-05
Ptger1	2.7872	0.000142873
Gm19705	2.78711	9.74e-05
Lgmn	2.78679	1e-06
Ppp1r18	2.78672	1e-06
Gal3st4	2.78587	0.00229141
Fam101a	2.78463	0.0728635
Thbs1	2.78311	8.43e-05
Clnk	2.78306	0.0746435
BC051077	2.77962	0.00144839
Azin2	2.77914	1e-06
Vps37d	2.77813	1e-06
Carhsp1	2.77792	1e-06
Cd53	2.77534	1e-06
Brca1	2.77493	1e-06
Klrk1	2.77443	5.96e-05
4930426L09Rik	2.77396	0.00942191
Tspo	2.77376	1e-06
Gm36401	2.77253	0.000661377
Pnmal2	2.76921	0.00748702
Gm266	2.76921	0.0565724
Igf2bp3	2.76914	0.00620387
Chtf18	2.76719	1e-06
Psd	2.76654	0.0212424
Gm10169	2.76542	0.000923999
Gm24888	2.76537	0.00381558
Prps2	2.76386	1e-06
Icam5	2.76379	0.0572314
Dzip3	2.76221	1e-06
Mboat1	2.76017	1e-06
Col6a1	2.75981	1e-06
Mov10	2.75954	1e-06
Ms4a4b	2.75836	0.00358433
Pck2	2.75809	1e-06
Gpr183	2.75794	1e-06
Pi15	2.75575	0.0233588
Gpr171	2.75486	0.000989315
Rrm2	2.75409	0.000273497
Hist1h2ac	2.75372	1.2e-06
Lrch2	2.75328	1e-06
Vegfc	2.7532	1.34e-05
Gm15376	2.75037	0.0439461
Dlk1	2.74816	0.0338271
Iqgap3	2.74753	1e-06
Slmo1	2.74529	7.83e-05
Rnf24	2.74449	1e-06
Ces2e	2.74245	0.0420914
Gm4202	2.74194	1e-06
Rnf180	2.74059	1e-06
Rps6ka6	2.73966	9.15e-05
9530059O14Rik	2.7394	0.00393318
Agbl2	2.73454	0.00116672
Mfap4	2.73411	0.0304978
Aspm	2.73404	0.000500114
Rgs10	2.73348	1e-06
Lrfn1	2.73106	0.00027925
Gxylt2	2.72806	5.2e-05
Galnt6	2.7277	1e-06
Eaf1	2.72697	1e-06
Kcnj15	2.72635	0.000646857
Hmgcr	2.72603	1e-06
Cd9	2.72536	1e-06
Abhd2	2.72319	1e-06
Nkain2	2.72255	0.0953905
Alox8	2.71777	0.0699236
Coro1c	2.71623	1e-06
Ppp1r3fos	2.71602	0.0499386
Clca2	2.71427	0.00214568
Zfp7	2.71412	1e-06
Hpgds	2.71266	1e-06
Oasl1	2.71258	1e-06
Tnfrsf12a	2.71132	1e-06
Rfc5	2.71018	1e-06
Tpx2	2.70969	1e-06
Chpf	2.70949	1e-06
Plk2	2.70803	1e-06
Gem	2.70764	1e-06
Gm22614	2.70717	0.109815
Slc7a7	2.70689	1e-06
Nostrin	2.70638	1e-06
Atp1a3	2.70535	0.000318787
Limk1	2.70469	1e-06
Kbtbd11	2.70439	0.000218843
5730507C01Rik	2.70422	0.164005
Triqk	2.70405	1e-06
Gm5466	2.70376	0.0403824
Prim1	2.70369	1e-06
Gm5150	2.70364	1.11e-05
Prkcdbp	2.70343	1e-06
Hn1l	2.70178	1e-06
Wls	2.70104	1e-06
Myc	2.70074	1e-06
Grn	2.70005	1e-06
Pcdh7	2.69777	1e-06
Rtkn2	2.69715	0.000252223
Peg12	2.69491	0.00977534
Sapcd2	2.69349	8.66e-06
Stx1a	2.68864	1e-06
Gjb3	2.68807	0.0107338
Ninl	2.68723	2.86e-06
Ccl22	2.68568	0.0797229
Arl11	2.68561	2.32e-05
Hist2h3c2	2.68427	0.00114033
Tlr8	2.68397	1e-06
Pkp2	2.68373	0.000381306
Gm12500	2.68355	0.00582158
Cdca2	2.68354	3.47e-06
Lrrc4	2.68299	0.000329094
Renbp	2.68234	1e-06
Adam19	2.68232	1e-06
Tcaf1	2.68179	1e-06
Tceal8	2.68166	1e-06
Igkv1-110	2.67924	0.199009
Mbnl3	2.67899	0.000413887
Ccr7	2.67798	0.0140997
Cotl1	2.67721	1e-06
Tm4sf1	2.67643	1e-06
Pdlim2	2.67508	1e-06
Tspan5	2.67508	1e-06
Gm26671	2.67492	0.0893234
Mcm10	2.67478	4.64e-05
Plekha2	2.67467	1e-06
Gm12191	2.67392	3.02e-05
Csgalnact1	2.6736	1e-06
Jchain	2.67307	0.0772442
Cep41	2.67148	1e-06
Ywhaq	2.67116	1e-06
Pgm1	2.67069	1e-06
Arhgef40	2.67004	1e-06
L3hypdh	2.66916	1e-06
Stil	2.66895	0.000424425
Dram1	2.66812	1e-06
Dio2	2.6675	0.00129338
Rap2b	2.6661	1e-06
Aacs	2.66271	1e-06
1700001C19Rik	2.66251	0.0410698
Kif26b	2.66179	0.000351436
Phyhipl	2.66175	0.0712499
Gm13056	2.66036	0.00561514
Gpr35	2.65974	1e-06
Msmo1	2.65968	1e-06
Thsd4	2.65949	0.0105421
Bcas1	2.65922	0.117835
Pcdhb10	2.65852	0.0038699
Gm6807	2.65814	0.0472294
Sox8	2.6579	0.0721154
Wfdc17	2.65672	2.82e-05
Cd82	2.65379	2.54e-05
Dnah7c	2.65331	0.103792
Clec7a	2.65233	4.97e-05
Apobec1	2.6511	1e-06
Pde1b	2.6511	0.000185274
BC106179	2.65095	0.00128739
Igha	2.64944	0.0483494
Pla2g4a	2.64517	1e-06
Pxdc1	2.64442	1e-06
Dse	2.64364	1e-06
Ctsw	2.64302	0.00534894
Srm	2.64178	1e-06
Hist1h1t	2.64134	0.146516
Clec4a1	2.63993	5.19e-05
Ddx11	2.6398	1e-06
Cd4	2.63961	0.013718
Efhd2	2.63948	1e-06
Prss41	2.63806	0.142832
Clec4d	2.63741	0.00202412
Actb	2.63679	1e-06
Mme	2.63618	0.0106428
1810011O10Rik	2.63576	9.58e-05
Galnt12	2.63481	1e-06
Zfp125	2.63388	2.69e-05
Tnfrsf11a	2.63303	2.23e-06
Phex	2.63078	0.00464107
Cald1	2.62976	1e-06
Nt5e	2.62964	0.000232125
Ptprv	2.62957	0.00146435
Cfap43	2.62919	1e-06
Gm13493	2.6276	1.16e-06
Gm2788	2.62751	0.00802474
Tlr9	2.62692	4.26e-05
B3gnt9	2.62614	1e-06
Prune2	2.62446	1e-06
Cttnbp2nl	2.62331	1e-06
Hilpda	2.62284	6.07e-06
Pmepa1	2.62227	1e-06
Ttc39b	2.62083	1e-06
Fam114a1	2.62072	1e-06
Eef1a1	2.62056	1e-06
Angpt2	2.61962	0.000379841
Fgf5	2.61952	0.0715768
Gm23925	2.61909	0.361938
Arhgap11a	2.61906	1e-06
Brsk1	2.61793	1.23e-06
St3gal4	2.61769	1e-06
Rcn3	2.61616	1e-06
5430427O19Rik	2.61579	2.49e-05
Gpr18	2.61386	0.00644371
Fancd2	2.61345	1e-06
Pcolce	2.61214	1e-06
Mapk11	2.61171	1e-06
Galnt3	2.61137	0.00364442
Gm11223	2.61095	0.000205235
Slc4a11	2.61048	0.000104678
Ptgs2os	2.61021	0.0736038
Cttn	2.60851	1e-06
Gm26520	2.60743	0.100569
Chst3	2.60713	0.000871913
Serp1	2.60494	1e-06
Actg1	2.60485	1e-06
D6Ertd527e	2.6048	0.0442217
Robo2	2.60334	0.0014796
Cxadr	2.60218	0.0106773
Tnfrsf11b	2.60132	1e-06
Rbm46	2.60119	0.026588
Rbp4	2.60095	0.00723861
Cenpt	2.60073	1e-06
Csf1r	2.6003	1e-06
Fxyd5	2.59851	1e-06
Mdfi	2.59746	3.78e-05
Pfkp	2.59678	1e-06
Tmem151b	2.59668	0.020686
Pask	2.59644	1e-06
Rpl3	2.59557	1e-06
Cdhr1	2.59347	0.134625
Slc46a1	2.5933	1e-06
Sez6l2	2.5915	0.00479469
Cdca4	2.59083	1e-06
Il7r	2.58968	0.000516941
Mfsd9	2.58914	1e-06
Gm16026	2.58894	0.122375
Pvt1	2.58844	4.38e-05
[truncated: 14,311 more rows]

## Sheet: 2PYvsSKM
Gene	Log2 Fold Change	padj
Col10a1	10	1e-06
Cryaa	10	1e-06
Nppb	10	1e-06
Rnu1b1	10	1e-06
Rnu3b2	10	1e-06
Rnu3b4	10	1e-06
Nptx2	10	1e-06
Slc5a7	10	1e-06
Gvin1	10	1e-06
Trim12a	10	1e-06
Lrp1b	10	1e-06
Zfp345	10	1e-06
Trim5	10	1e-06
Gm10421	10	1e-06
Gm18853	10	1e-06
U3	10	1e-06
Gm23472	10	1e-06
Gm23444	10	1e-06
Gm26244	10	1e-06
Glp1r	10	1.21e-06
Foxg1	10	2.65e-05
Zfp781	10	0.000363411
R3hdml	10	0.0063633
Uox	9.88218	1e-06
Ddx25	9.80883	1e-06
Fam19a1	9.67973	1e-06
Crabp1	9.54089	1e-06
Nefl	9.40643	1e-06
Gm8885	9.29211	1e-06
Fut9	8.98863	2.66e-05
Klra4	8.96966	1e-06
Gareml	8.88843	1e-06
Tram1l1	8.86835	1e-06
Sox2	8.84406	0.000503086
Dusp9	8.83642	1e-06
Cthrc1	8.7892	1e-06
Eno1b	8.74135	1e-06
Apol7a	8.69821	1e-06
Rnu1b6	8.64409	1e-06
Rpl39l	8.61773	0.000158522
Chga	8.61606	5.62e-06
Tmem74	8.53616	1e-06
Dmrta1	8.5267	1e-06
Mmp12	8.5164	1e-06
Col4a6	8.45211	7.25e-06
Disp2	8.37761	1e-06
Raet1d	8.27326	1e-06
Adm2	8.25771	1e-06
Rpl35a-ps4	8.24601	1.08e-05
Acan	8.23502	1.37e-05
Rpl35a-ps6	8.21882	1.27e-05
4930502E18Rik	8.21297	1e-06
Lhx8	8.16648	0.000191392
Gm24830	8.16225	0.0001014
Brinp1	8.14243	1e-06
Cdkn2a	8.13163	1e-06
Areg	8.12378	1.07e-06
Cldn34c1	8.11553	1e-06
Tcfl5	8.0896	0.0114653
Fbn2	8.00845	1e-06
Lrp2	8.00316	1e-06
Adgrv1	7.9884	1e-06
Postn	7.97483	1e-06
Rpl15-ps2	7.9476	1e-06
Gm12606	7.86859	8.98e-05
Lrrc7	7.84036	8.95e-06
Myo16	7.82925	1e-06
Gm3373	7.82179	1e-06
Nefm	7.82061	3.32e-06
Ndp	7.7386	1e-06
Htr1b	7.72462	1e-06
Tac1	7.70299	1e-06
Hao1	7.68695	1e-06
Gm12603	7.68588	4.16e-06
Gm3591	7.68021	1e-06
Tnfsf11	7.66021	1e-06
Ptprn	7.65238	1e-06
Il11	7.64086	3.92e-05
Serpina1b	7.58429	0.000694746
Lrrc15	7.55918	1e-06
Cfap58	7.55503	1.16e-06
3110039M20Rik	7.53659	0.00172254
Dnmt3l	7.51	1e-06
Gm12415	7.49178	1e-06
Dcstamp	7.48949	0.000692179
Phf11a	7.47311	1e-06
Mmp10	7.46135	1.6e-05
Steap1	7.43514	1e-06
Mei4	7.42414	1e-06
Nell2	7.4226	1e-06
Krt8	7.36758	0.000407568
Gm2974	7.35504	1e-06
Tnc	7.34191	1e-06
4930579C12Rik	7.30448	1.78e-05
Aqp5	7.29438	3.75e-06
Tubb3	7.2897	1e-06
Jakmip2	7.28209	2.28e-06
2010300F17Rik	7.23279	1e-06
Bhlhe22	7.21926	1.64e-06
Nespas	7.217	2.29e-05
Gm8420	7.21157	1e-06
Lrrtm2	7.19827	1.39e-05
Mmp3	7.17683	1e-06
Hmga2	7.17043	1e-06
Bcat1	7.15954	1e-06
Timp1	7.13956	1e-06
Mroh2a	7.12769	1e-06
D030025P21Rik	7.11742	1e-06
2810429I04Rik	7.10292	1.98e-06
4930435H24Rik	7.09627	1e-06
Fosl1	7.08328	1e-06
Cnih2	7.05862	1e-06
Rnf183	7.05828	1e-06
Gm26232	7.02928	0.00106536
Cacng4	7.02538	1.41e-06
Adam12	7.01129	1e-06
Gm12602	7.00443	1e-06
Tmem108	7.00313	3.13e-06
Wisp1	7.00085	1e-06
Adamts4	6.99934	1e-06
Gm5815	6.99407	1e-06
Smc1b	6.984	4.4e-06
Hist1h2bq	6.98375	1e-06
Prss35	6.97787	1e-06
Spp1	6.95866	1e-06
Gm15583	6.95448	0.00014415
Prl2c2	6.94316	0.00650533
Prnd	6.92423	1e-06
Trim71	6.91306	0.000213817
Slco1a5	6.90539	9.08e-06
Tnfrsf9	6.90535	1e-06
Scn9a	6.86258	6.81e-06
Grem1	6.83681	1e-06
Foxf1	6.82506	1e-06
Rpl3-ps1	6.82204	1e-06
Pcsk9	6.80515	5.45e-05
Glis1	6.79866	1e-06
Gap43	6.75573	1e-06
Fsd1	6.75227	1.08e-05
Cntnap4	6.74502	1.53e-05
Slc9b1	6.69355	0.000253826
Afp	6.6851	7.32e-05
Serpina3i	6.68268	1e-06
Oscar	6.65853	0.000546301
4930519F16Rik	6.64031	0.000144261
Prr7	6.63983	1e-06
Gm5345	6.63973	5.76e-06
Platr16	6.63505	0.00070323
Agtr2	6.62954	1.73e-06
Mettl21b	6.62895	1e-06
Lmtk3	6.61287	1.77e-05
4930452B06Rik	6.60027	1e-06
Gm6741	6.59859	0.00382149
Gchfr	6.57016	1e-06
Gm29340	6.56365	1e-06
Tnr	6.54435	1.49e-05
Klrc1	6.54383	1.12e-06
Tmem169	6.54283	1e-06
Cd5	6.52995	2.46e-05
Fendrr	6.52644	0.00126257
Tfpi2	6.51789	1e-06
Gm4735	6.48844	1e-06
Cxcl10	6.48493	1e-06
Mex3a	6.47308	1e-06
Hc	6.4697	0.000179344
Ptn	6.46502	1e-06
P4ha3	6.45473	1e-06
Onecut2	6.44635	4.84e-06
Ereg	6.44509	1e-06
Gm8773	6.44252	1e-06
Gm26682	6.42344	1e-06
Lipc	6.40678	1.39e-05
Gzmc	6.39945	0.000999508
Rgs8	6.38415	0.000182799
Tmem121	6.37502	1.06e-06
AI606473	6.36223	0.00632604
Adgra1	6.34998	4.26e-06
Erich2	6.34459	1.17e-06
Crabp2	6.33514	1e-06
Gdf15	6.3332	1e-06
Gpr176	6.31893	1e-06
Fabp7	6.31542	1.12e-05
Gpr82	6.31161	1.76e-05
Elavl2	6.30113	0.000142335
Tnni3k	6.29956	6.22e-06
Nxph4	6.29439	5.94e-06
Grm7	6.28008	0.000139421
Fgf21	6.26775	1.75e-05
Gm14002	6.26491	1.34e-05
Cadps	6.26115	8.1e-05
Lingo2	6.25175	0.0174108
Syt4	6.2304	3.52e-06
Plac1	6.22139	0.000178589
Klhl1	6.21962	0.00478541
C1qtnf3	6.21839	1e-06
Slc7a3	6.21836	1e-06
Adgrf3	6.21208	0.000228932
Gcnt4	6.21107	1e-06
Rgs16	6.20343	1e-06
Mapk15	6.19782	0.000183042
St18	6.15868	3.37e-06
Vax2	6.15805	0.0105743
Il1rl1	6.15703	1e-06
Tmem179	6.15354	0.01494
Foxl1	6.14822	4.3e-05
Cemip	6.14673	1e-06
Ltbp2	6.13744	1e-06
5031415H12Rik	6.13542	1e-06
Gm4425	6.12676	3.67e-05
Gm2666	6.11457	9.12e-05
Bach2os	6.10464	1.89e-06
Far2os1	6.10314	6.02e-05
Gm16325	6.08563	1.4e-05
Mest	6.07222	1e-06
Cxcl9	6.06918	1e-06
Zcchc12	6.06224	3.5e-05
Apob	6.05473	0.00164118
C1ql1	6.05117	6.73e-05
Col6a4	6.04716	1e-06
Zfp599	6.04671	1e-06
Serpinb9b	6.03883	4.39e-05
Creg2	6.03736	1e-06
Gm12609	6.01854	1e-06
Tro	6.01797	1e-06
4930447F24Rik	5.99614	2.44e-06
Rxfp3	5.99449	0.000532245
3830417A13Rik	5.95772	0.00370229
Atp6v0d2	5.95405	1e-06
Aqp2	5.94872	0.00146116
Hapln1	5.94193	0.00433906
Slc12a1	5.9334	4.77e-06
Gm19026	5.93335	1.26e-05
Prl2c3	5.92359	0.0263449
Lama1	5.92197	1e-06
Gm10020	5.91144	1e-06
Clec4n	5.90709	1e-06
Gins2	5.89979	1e-06
Trim9	5.86583	0.00313058
BC065403	5.86534	0.000656686
Zfp804a	5.85471	0.00029415
Gm28809	5.85345	7.84e-06
Fam64a	5.8514	1e-06
Fcrlb	5.85017	3.51e-05
Gkn1	5.84147	0.000140218
Art2a-ps	5.83822	0.000146113
Ccl2	5.83707	1e-06
4930550C14Rik	5.82537	2.1e-05
Cfap61	5.82282	0.000308281
Adamdec1	5.818	0.00138898
Nup62cl	5.80202	0.000194547
Gzmk	5.79789	0.000185755
Ces1a	5.79472	0.000228017
Sptbn4	5.79397	4.08e-06
Rims2	5.79324	4.3e-05
AW551984	5.79312	1e-06
Gabbr2	5.79266	0.000539396
BC147527	5.7822	3.32e-05
Ccl3	5.77589	8.88e-06
Raet1e	5.76653	1e-06
Apol9a	5.7633	1e-06
Gm8108	5.74805	0.0107246
Glrp1	5.74494	2.42e-05
Fkbp11	5.74321	1e-06
Mgarp	5.74183	1.42e-06
Fasl	5.73659	1.32e-05
Cd8a	5.72849	8.63e-06
Rasgrf1	5.72745	0.00059598
AA467197	5.72569	1e-06
Cxcl5	5.71606	1e-06
5330416C01Rik	5.71409	1e-06
Rbfox3	5.71244	0.000248924
Rbp2	5.70675	6.72e-05
Khdrbs2	5.70411	0.0149677
Arxes1	5.69653	0.00223341
Amn	5.68149	0.000406954
Rspo2	5.67901	3.76e-06
Kcne3	5.6756	1e-06
Cd1d2	5.66858	0.000222093
Apoc2	5.66489	9.4e-06
Gpr31b	5.65772	8.05e-05
Gm1141	5.65678	8.69e-06
Ppef1	5.65527	0.00249989
Oit3	5.64701	8.32e-06
Rpl34-ps1	5.6454	1e-06
4930430E12Rik	5.64461	1.77e-05
Dhx58os	5.6371	0.00020206
Tmem181c-ps	5.63413	0.00989973
Rnu1b2	5.63099	0.00502741
Gm26507	5.63067	6.08e-05
Acp5	5.62217	1e-06
Ccl4	5.61661	1.44e-05
Nek10	5.60665	3.96e-05
Slc35f2	5.59605	2.41e-06
Sox11	5.59289	1e-06
Gm10406	5.58834	0.000100726
Hist1h1t	5.58441	0.000888887
9230110C19Rik	5.58373	1e-06
Lincenc1	5.57556	0.000126377
Gm6634	5.56269	1e-06
Rprm	5.55505	8.66e-06
Krt20	5.55438	0.00783003
Gm14306	5.55258	1e-06
Sh2d5	5.55149	1e-06
Gm7173	5.5475	0.00281087
Edil3	5.54596	1e-06
Insl6	5.54027	1e-06
Nmu	5.5401	0.01265
Gpr55	5.5314	1.8e-05
Gm14584	5.51834	1e-06
Rgs17	5.51583	1e-06
Tnn	5.50778	0.00188681
Oprd1	5.49285	0.00124236
Cnr1	5.49039	1e-06
Cdh24	5.49026	1e-06
Phgdh	5.48775	1e-06
Rem2	5.48348	0.000186622
Bcl2a1a	5.48237	1e-06
2810047C21Rik1	5.47782	0.102691
Gm11549	5.47641	0.000418183
Ccl7	5.46433	1e-06
C77370	5.4627	1.64e-06
Cd8b1	5.46205	0.000137609
Ms4a7	5.45719	1e-06
Creb3l3	5.43713	4.38e-05
Sh3gl3	5.43447	1e-06
Bean1	5.42867	1e-06
Gm7609	5.42665	1e-06
Serpina3e-ps	5.41643	0.000929238
Cpa1	5.41224	0.00157351
Marcksl1	5.41089	1e-06
Gm11476	5.39773	3.12e-05
Pbp2	5.39442	0.000120057
Ramp3	5.39125	1e-06
Dnah7a	5.37358	0.0018775
Lgi3	5.37075	0.000144747
Tmem200a	5.36979	1e-06
Kcnj4	5.36873	0.000704498
Unc13a	5.36564	1e-06
Saa3	5.36288	1e-06
Cdh26	5.35637	0.0100706
Gm22620	5.35437	1.28e-05
Uchl1	5.33199	1e-06
Stc1	5.32984	1e-06
Mannr	5.32746	0.00235751
Usp51	5.32419	0.000235324
Apol9b	5.32373	1e-06
1700003F12Rik	5.30787	5.91e-05
Dynap	5.30509	0.00300597
Gdf3	5.30055	2.46e-06
Naip1	5.29588	4.45e-05
D030068K23Rik	5.29242	0.0386391
Ccnd1	5.28865	1e-06
Gm6404	5.28699	3.68e-05
Gm12758	5.28338	1.33e-05
Glipr1	5.2705	1e-06
Guca1a	5.26653	1.12e-05
Gm3052	5.26595	1e-06
Elfn1	5.26136	0.000305298
Alx1	5.25755	0.0114498
Gria4	5.25376	0.00107229
Ptgs2	5.25158	1e-06
Gm26316	5.24902	1e-06
A730062M13Rik	5.24551	0.000280898
Magee2	5.24305	7.81e-05
Hhipl2	5.24278	0.000402004
Gm6594	5.23799	0.0588117
Brinp3	5.23706	0.000349533
S100g	5.21895	0.00803937
Gimap1os	5.21553	0.00100838
Cubn	5.21539	1e-06
Csf3	5.19516	0.00314807
Gm38310	5.18433	0.000134117
Col18a1	5.18252	1e-06
Prokr2	5.1813	0.0133054
Nptx1	5.17862	2.45e-06
Ccdc89	5.17852	0.000141988
Gm266	5.1754	0.000150959
Gm10941	5.17436	5.07e-06
Trim30d	5.16975	1e-06
Gm3453	5.16397	0.00833495
C1qtnf6	5.16094	1e-06
Kcnip1	5.15843	8.47e-05
Gm22973	5.15368	1e-06
Siglec15	5.15068	0.00784157
Gm10093	5.13957	1e-06
Lingo1	5.13922	1e-06
Trpc6	5.13919	9.82e-06
Basp1	5.13868	1e-06
Klhl35	5.13808	0.000535977
Cxcl2	5.12499	8.75e-06
Tpbg	5.12171	1e-06
Atf7ip2	5.11865	0.000535264
Fam84a	5.11611	3.47e-05
Col11a1	5.1099	1e-06
Ctxn1	5.10843	1e-06
Gm25890	5.10591	0.000804445
Exo1	5.10007	1e-06
Nkain3	5.0986	0.0018769
Bcl2a1b	5.0967	1e-06
Adgrl3	5.09472	1e-06
Tm4sf19	5.08984	0.000375741
Ptchd4	5.08405	3e-05
Tsx	5.08157	0.000155237
Caln1	5.07454	0.0104087
Cdc25c	5.07075	1e-06
Clec2l	5.0678	3.49e-05
Col1a1	5.0651	1e-06
Vmn1r43	5.06019	0.00183587
Ckap2	5.05286	1e-06
Chrm4	5.04386	0.00542381
M1ap	5.04355	1e-06
Rgs1	5.04264	1e-06
Ctsk	5.04181	1e-06
Irx2	5.0377	0.0109381
Tmem198	5.02966	3.97e-05
Camk4	5.02331	1e-06
Slc9b2	5.02092	2.15e-06
Cxcl3	5.02059	0.00375505
Gm16835	5.01827	0.000302043
Dppa2	5.01027	0.00422685
Gm14150	4.99717	4e-06
Tmem151a	4.99129	8.27e-05
Zar1	4.98991	0.00219342
Gm16685	4.98726	0.000457656
Acat3	4.98205	0.000200863
Spink2	4.97908	0.000245195
Sgk2	4.97536	0.00119572
Tmprss7	4.97403	0.00500156
Enthd1	4.96989	0.00248211
B3gnt7	4.9647	1.29e-06
Bnc1	4.96335	0.0109941
Igfbp3	4.95926	1e-06
Ulbp1	4.95379	1e-06
Htr2b	4.95293	2.17e-05
Ubd	4.95232	0.00102709
Apln	4.95104	1e-06
Morc1	4.95059	0.0467299
Lxn	4.95057	1e-06
Tmc3	4.95004	1.06e-06
Trim69	4.94224	0.000108529
Ugt1a2	4.93652	0.000257981
Gm3558	4.93244	1e-06
Casp1	4.93222	1e-06
H1fx	4.93218	4.89e-05
Trip13	4.92922	1e-06
Lrrtm1	4.92824	0.00910245
BC028471	4.92618	0.00171785
Nsg1	4.9242	1e-06
Ndst3	4.92315	1e-06
Csrp2	4.92157	1e-06
Krt18	4.92087	0.000531005
Gm10182	4.91341	1.12e-05
Thy1	4.90666	1e-06
Sema3a	4.89757	1e-06
Pak3	4.89692	1e-06
Nrn1	4.89633	1e-06
Grin3a	4.89429	0.00084363
Upp1	4.89288	1e-06
Gm18981	4.89124	0.00142877
Sh2d1a	4.89	0.000973782
Trem2	4.88803	1e-06
Fgl1	4.88794	0.0081512
4930540M05Rik	4.88792	0.000146316
Gm23143	4.88681	5.99e-05
Dbx2	4.88437	0.00360059
Igfbp2	4.88374	1e-06
1500015O10Rik	4.88304	1e-06
Prf1	4.87963	0.000296691
Dctd	4.87938	1e-06
Ptchd1	4.87815	1e-06
Glyat	4.8759	0.00298135
Gm20324	4.8721	3.46e-05
9330154J02Rik	4.87124	1.65e-05
Gm10654	4.86926	0.00435922
Cxcr6	4.86874	9.18e-06
4930467D21Rik	4.86796	0.00648586
Otud7a	4.86339	0.0163915
A530040E14Rik	4.85539	1.84e-06
Fam110c	4.85366	0.00415687
Hoxb8	4.85234	0.000800431
Tes	4.84766	1e-06
Efna4	4.84355	1e-06
Foxc2	4.84098	1e-06
Ccl5	4.83677	1e-06
Ndst4	4.83079	0.0062246
Scg2	4.82854	0.00665517
Kcnh3	4.82604	0.00345792
1700086P04Rik	4.82413	0.00270969
Fhl2	4.82314	1e-06
Irg1	4.82115	1e-06
Ccl12	4.81907	1e-06
Baalc	4.81812	0.000571097
Dkk2	4.81776	1e-06
Il12b	4.815	0.00358051
Map6d1	4.81418	0.000296691
Il10	4.80192	0.000757704
Scn1a	4.80187	7.52e-06
Clgn	4.80127	0.000662748
Syt5	4.79619	0.00205669
Cpne4	4.79084	0.0113618
Myo1a	4.78905	0.00019696
8430423G03Rik	4.78381	0.000155319
Aard	4.77588	0.00335684
3300005D01Rik	4.77433	1e-06
Gm379	4.77306	0.00761117
Terc	4.77066	1e-06
Tacr1	4.7686	6.1e-05
Gm24539	4.76726	0.0300671
Zbtb9	4.76697	1e-06
Adam3	4.76611	0.000868479
Psat1	4.76573	1e-06
Gprin1	4.76509	0.000809843
Gm8307	4.7607	0.00660833
Msln	4.75654	0.00548386
Gm19744	4.75469	0.00205181
Scimp	4.75445	1e-06
Cnn1	4.75416	9.63e-05
Snord21	4.75362	0.063484
Unc5c	4.75191	2.43e-05
B4galnt4	4.74691	1e-06
Ggn	4.74631	2.28e-05
Depdc1a	4.74273	1e-06
Gm9844	4.73625	1e-06
Igf2bp2	4.7333	1e-06
Tcerg1l	4.73317	0.0731074
Spink10	4.73274	0.00182308
H2-M9	4.73136	0.00759665
Gm9530	4.72993	0.000397953
Trpa1	4.72835	0.0216972
Fam71f1	4.71667	0.000338224
Spaca1	4.71433	0.0106072
D030062O11Rik	4.71343	0.0001099
Ropn1l	4.71278	5.03e-05
Rnf151	4.71097	0.0018886
Nap1l2	4.70924	0.000847938
Nphs2	4.70864	0.00396908
Lhx9	4.70438	0.0158413
C430042M11Rik	4.70105	0.000875572
Tspan11	4.70098	1e-06
Gm15433	4.70076	2.44e-05
3010003L21Rik	4.69989	5.31e-05
2610316D01Rik	4.69764	0.012548
Gm27042	4.6932	0.000314375
2900011O08Rik	4.69064	0.00139095
Gm4419	4.68749	0.000220516
C130071C03Rik	4.68214	0.0410144
Gm16006	4.68119	0.00205471
Cdc20	4.68045	1e-06
Cdkn2b	4.67929	1e-06
Gm5796	4.67673	0.00301042
Gm15381	4.67624	0.000390345
Cdh11	4.67538	1e-06
Col5a2	4.67453	1e-06
Cep55	4.67371	1e-06
Igflr1	4.66638	0.0518085
Piwil4	4.66386	1e-06
Gm15998	4.66247	0.000193664
Spock3	4.66218	0.0179285
Cyp7b1	4.66158	1e-06
Themis	4.66118	7.87e-05
2810417H13Rik	4.65566	1e-06
Fam19a2	4.65412	2.94e-05
Fn1	4.65372	1e-06
4932441J04Rik	4.6511	0.000209482
Fblim1	4.64948	1e-06
Soga3	4.63534	0.00648689
Nup210l	4.6308	1e-06
Gm8883	4.63044	0.00132552
Gm3411	4.62727	1.18e-05
Nt5dc2	4.6239	1e-06
Plat	4.61578	1e-06
Gm1673	4.61523	1e-06
H2-M2	4.61094	0.0133356
Fscn1	4.61045	1e-06
Arg1	4.61027	0.00733726
Arl4c	4.60743	1e-06
Col3a1	4.60696	1e-06
Cx3cl1	4.60429	1e-06
Gm23287	4.60243	9.44e-05
Tmem119	4.60037	1e-06
Esm1	4.59941	2.63e-05
Sytl5	4.59554	1e-06
Fkbp10	4.59513	1e-06
Oas1g	4.59491	1e-06
Ydjc	4.59422	1e-06
Amdhd1	4.59402	0.00269725
Igsf10	4.59092	1e-06
Rgs9	4.5896	1e-06
Akr1c18	4.58368	0.0048814
Zic5	4.58044	0.0598822
Etv4	4.57986	1e-06
Gm5637	4.57928	2.13e-05
Ngf	4.57894	1e-06
2610524H06Rik	4.57775	1e-06
Adra2a	4.57669	1e-06
Cdk1	4.5765	1e-06
Slc38a1	4.57639	1e-06
Sfrp2	4.5737	1.24e-06
Rhpn1	4.57325	1e-06
Shcbp1	4.57031	1e-06
Col8a1	4.57	1e-06
Gm1966	4.5674	0.000733544
Hgf	4.56543	1e-06
Ddx43	4.56495	0.000627604
Gm30074	4.56473	0.000986796
Ror2	4.55849	1e-06
Drc1	4.55015	0.00153899
Slc1a4	4.54724	1e-06
Gm5292	4.53984	0.000333679
Myo3b	4.53049	0.000262498
Lrrc73	4.52892	0.000187658
Tmem98	4.52628	1e-06
4930524J08Rik	4.52077	0.00039508
Serpina3h	4.51815	4.4e-05
Icam5	4.51406	0.00116389
Gnat2	4.51075	1.05e-05
Gm20554	4.50584	0.0267616
Klrg1	4.50485	0.00229618
Mfap2	4.50256	1e-06
Spdl1	4.50213	1e-06
Col1a2	4.49864	1e-06
Eno4	4.49655	0.001242
Wdr63	4.4955	0.00350228
Peak1os	4.49339	0.00115869
Gm1123	4.49089	0.00666331
Cd6	4.49071	0.000305562
Gm28818	4.4872	0.00368891
Gm1070	4.48549	0.000353668
Vnn1	4.47886	0.000563939
Slit2	4.47882	1.6e-05
Cpz	4.47249	0.00474216
Erdr1	4.47105	1e-06
Podnl1	4.47059	1.19e-05
2610318N02Rik	4.46915	0.000857131
Nxph1	4.46728	0.0575958
Alk	4.46257	0.0102313
Pmaip1	4.46124	1e-06
Klra6	4.45897	0.00356846
Rab33a	4.45857	0.00131803
Rnu73b	4.45303	0.00158331
Anln	4.45268	1e-06
Dnm3os	4.44698	1e-06
Lrrc8e	4.44271	1e-06
Cks1b	4.43429	1e-06
Cx3cr1	4.43419	1e-06
S100a3	4.4336	0.00129485
Ighg1	4.43282	0.0845988
Ido2	4.43026	0.00320062
F7	4.42972	0.0123377
Cd200r4	4.42927	1e-06
Tmprss11b	4.42794	0.0142737
D330045A20Rik	4.42639	0.000110701
4930455G09Rik	4.42382	0.000937921
Trbc2	4.42217	2.17e-05
Dlx4	4.4216	0.027126
Tspan18	4.42126	3.77e-06
Tmeff1	4.41794	1e-06
Gsg1	4.41718	0.00168185
Ffar4	4.41594	0.00846904
Lrp8	4.41458	1e-06
Gm10320	4.41301	0.000187531
Cd109	4.40795	1e-06
Gm10561	4.39919	1e-06
Stac2	4.39862	1e-06
8030451A03Rik	4.39561	0.000920806
Slc7a11	4.38881	1e-06
Col6a3	4.38865	1e-06
Kirrel3os	4.38776	0.000121498
Thbs2	4.38425	1e-06
Gm17308	4.38093	0.00197766
Mdk	4.37955	1e-06
Ska3	4.37919	1e-06
A4gnt	4.37639	0.00782444
Optc	4.37046	0.000476611
Tagln3	4.37031	7.3e-05
Parvaos	4.37015	0.0109303
Arntl2	4.36981	1e-06
Chst2	4.36845	1e-06
Pcbd1	4.36604	0.000181418
Serp2	4.36336	1.65e-05
Btn1a1	4.35522	0.0423499
Gpr85	4.35382	1e-06
Cks2	4.3503	1e-06
Rbp1	4.34825	1e-06
Ptk7	4.34603	1e-06
4933421A08Rik	4.34602	0.00409706
Psma8	4.34501	0.00061809
Rab39b	4.34467	1e-06
H2-Ea-ps	4.34058	0.0870208
Hapln4	4.34012	0.0088475
Frmpd3	4.33819	0.0743694
Rin1	4.33615	1e-06
Fsip1	4.32702	0.00082144
9330132A10Rik	4.32424	0.000249046
Susd4	4.32009	0.000235703
Artn	4.31893	1.45e-05
Apba2	4.31041	0.00973236
Kdelr3	4.30883	1e-06
Nxf2	4.30876	0.000226456
Gm17396	4.3085	3.55e-05
Gm6377	4.30779	1e-06
Aif1	4.30584	1e-06
Sqle	4.30524	1e-06
Mex3b	4.30517	1e-06
Matn2	4.30497	1e-06
S100a4	4.30351	1.07e-06
Gpr39	4.30197	0.001187
G530011O06Rik	4.29971	4.54e-05
Fam167b	4.29895	1e-06
Galnt3	4.29324	1e-06
Plxna4os1	4.29283	0.000422139
Hells	4.2921	1e-06
Bok	4.2901	1e-06
Wasf1	4.28324	1e-06
Ccr6	4.28119	0.0114653
A730090H04Rik	4.27871	0.143702
Naip3	4.27796	0.00180749
Cela1	4.2774	1e-06
Gm16754	4.2737	0.000697618
Fam26f	4.27356	7.95e-06
Klra7	4.27194	0.00665716
Tcf7	4.26804	1e-06
Kif20a	4.25635	1e-06
Pbk	4.25235	1.77e-06
9330182L06Rik	4.2497	1e-06
Nrxn1	4.2475	0.00129942
Aldh18a1	4.24192	1e-06
Ppap2c	4.24069	1e-06
Adamts14	4.23926	1e-06
Kctd4	4.23243	0.0156164
Slfn9	4.23022	1e-06
Wnt7b	4.22836	3.62e-06
Gm5620	4.22688	0.000133442
Ms4a6d	4.22643	1e-06
4930509G22Rik	4.2263	0.000398632
Flrt3	4.22292	3e-06
F2rl1	4.21911	1.17e-06
Serpinh1	4.21811	1e-06
Tfap2a	4.21629	0.0206068
Gm34176	4.21338	0.00220226
Rad51ap2	4.21276	0.00302239
Krt16	4.21238	0.0567373
Itga5	4.21139	1e-06
Ces2e	4.20978	0.00126628
Klhl4	4.2097	1.05e-05
Ugt1a6a	4.20882	1e-06
Adcy8	4.20852	0.00502857
Arhgap27os1	4.20377	0.00778043
Epb4.1l3	4.2025	1e-06
Lox	4.2019	1e-06
Racgap1	4.20064	1e-06
Cftr	4.19879	0.00109691
Col16a1	4.19712	1e-06
Col12a1	4.1925	1e-06
Aunip	4.1914	1e-06
Gm11769	4.18789	0.000528877
Plk4	4.18788	1e-06
Igsf5	4.18767	0.00123483
Mfap4	4.18528	0.000661143
Ttk	4.18446	1e-06
Pde3b	4.18292	1e-06
Cacnb3	4.18273	1e-06
Ly6h	4.17711	0.0287628
Lppr2	4.1769	1e-06
Cdr2l	4.17619	1e-06
Msr1	4.17436	1e-06
Rcor2	4.17351	1e-06
Gm24201	4.17321	0.0266773
Grin2a	4.17193	0.000442515
Rnu3a	4.1712	1.75e-06
Ifi44	4.16855	1e-06
Gm11639	4.16786	0.0418449
Rpsa-ps5	4.16542	0.00191878
Snai1	4.1653	1e-06
Calca	4.1644	0.0303252
Ptprv	4.16388	1e-06
Traf1	4.16179	1e-06
Ect2	4.16058	1e-06
Havcr2	4.15912	1e-06
Flt4	4.15859	3.77e-05
Mx1	4.15561	1e-06
Sohlh2	4.15362	0.0222383
Loxl2	4.1524	1e-06
Ms4a4b	4.14976	7.17e-06
Ankrd45	4.14969	0.035932
Prss46	4.14895	0.0254191
Ngfrap1	4.1467	1e-06
Sox4	4.14399	1e-06
Ch25h	4.14308	1e-06
S100a5	4.13914	0.0277682
Gad1os	4.13804	0.013157
Ndc80	4.13739	1e-06
Xkr5	4.13365	1.18e-06
Gm24924	4.13135	0.0896658
Bend6	4.13043	1e-06
Mmp14	4.12828	1e-06
Arxes2	4.11984	1e-06
Cenpi	4.11715	1e-06
F9	4.11674	0.00281616
Txndc2	4.11261	0.00126223
Lyzl4	4.11043	0.00362095
Hk1os	4.10739	0.000847013
9530059O14Rik	4.10697	9.61e-06
Gm10825	4.10478	1e-06
Kcnmb4	4.10453	0.000135308
S100a6	4.10031	1e-06
Pcdh15	4.09947	2.54e-05
Gm19412	4.09919	0.000339773
Adgra2	4.09798	1e-06
Lrrc17	4.09647	1e-06
Gtse1	4.09638	1e-06
Platr3	4.09628	0.156662
Rfx8	4.09564	0.00701141
Gm18190	4.09507	0.00121138
Doc2b	4.09184	1e-06
Kif26b	4.08794	1e-06
Trpm6	4.08663	1e-06
2810408I11Rik	4.0835	1e-06
Melk	4.08187	1e-06
Zfp57	4.08077	1e-06
Trim46	4.08005	1e-06
Il7	4.07889	1.39e-05
Tert	4.07792	1e-06
Gm25813	4.07525	0.00719607
Gale	4.07442	1e-06
Meis2	4.06877	1e-06
P2rx3	4.06146	0.00210698
Ctss	4.06115	1e-06
Gm2115	4.06105	1e-06
Oaf	4.06005	1e-06
Ms4a4c	4.06001	1e-06
BB557941	4.05786	0.00404392
Gria1	4.057	0.00131376
Trbc1	4.05499	0.000131603
Rnf182	4.05417	0.00648689
Gm8276	4.05146	1e-06
Gm8464	4.05109	4.12e-05
Zfp941	4.05079	7.88e-05
Pvt1	4.05027	1e-06
Gm12522	4.04909	0.00352313
Cpxm1	4.04873	1e-06
8030453O22Rik	4.04854	0.00185129
Cenpm	4.04577	1e-06
Gm4262	4.04347	0.0010175
Ccdc116	4.04332	5.09e-06
Kdm4d	4.04265	0.000212395
Nrk	4.04178	1e-06
Otos	4.04026	0.0255976
Itgax	4.0364	1e-06
Gm19589	4.035	0.0125816
Ddias	4.0344	1e-06
Tubb2b	4.03194	1e-06
AI427809	4.03092	1e-06
Rundc3a	4.03074	7.66e-05
Csmd3	4.02904	0.000436701
Ak5	4.02558	5.81e-05
Layn	4.02542	1e-06
Slc3a1	4.0254	0.000162496
Nyap2	4.02481	0.0304432
Unc5b	4.02368	1e-06
Begain	4.02276	6.02e-06
Cdh2	4.0199	1e-06
Hoxc13	4.01645	0.0156475
Sirpb1c	4.01596	1e-06
Troap	4.01289	1e-06
Serpind1	4.01288	0.00236586
Gm19569	4.01056	0.00116622
2210011K15Rik	4.00989	0.00631278
Igkv14-111	4.00866	0.0783609
Loxl3	4.00624	1e-06
Gm11653	4.0056	6.73e-05
Akr1b8	4.00525	1e-06
Il13ra2	4.00433	0.00207296
Cenph	4.00282	1e-06
Gm13597	3.99972	0.00106686
Tmsb10	3.99617	1e-06
Gm15850	3.99568	0.00449068
Trim59	3.99531	1e-06
Pafah1b3	3.99529	1e-06
Tyms	3.99504	1e-06
Gm13223	3.99256	0.114206
Gpr156	3.98979	0.00332131
Inhbb	3.98647	1e-06
Angpt2	3.98454	1e-06
Steap2	3.98278	1e-06
6430573F11Rik	3.98212	0.00631162
Scn5a	3.97458	0.0227252
Fut4	3.97297	1e-06
Ccr5	3.9715	1e-06
Slamf8	3.96995	1e-06
Lhfpl2	3.96865	1e-06
Chrna1os	3.96736	1.28e-06
Casp3	3.96703	1e-06
Mycbpap	3.96691	0.00753169
Gzmd	3.96493	0.244117
Ccr7	3.96375	0.000187093
Kbtbd11	3.9629	1e-06
Gpr162	3.96024	1.99e-06
Ccna2	3.95756	1e-06
Oas1a	3.95734	1e-06
Igkv10-96	3.9571	0.0775017
Igf2bp3	3.95614	6.39e-05
Nsun7	3.95528	0.000454306
Gm9845	3.95219	0.00476238
Gzmb	3.94705	0.000227478
Cdca7l	3.94635	1e-06
Cpa2	3.94502	0.000571455
Inhba	3.94487	1e-06
Gjb3	3.94152	0.000128217
1190002F15Rik	3.94045	1e-06
Serpinb1b	3.94001	0.0159512
4930447C04Rik	3.93993	0.0371041
Sh2d1b1	3.93499	2.71e-05
Asns	3.93318	1e-06
Gm5466	3.92971	0.00197946
Ccdc36	3.92923	0.00799638
Gm1972	3.92811	0.00928932
Tbx20	3.92777	0.00177969
Cxcl16	3.92228	1e-06
Crmp1	3.92168	0.00300769
Slfn8	3.92058	1e-06
Dap	3.92058	1e-06
Nwd2	3.91816	0.12095
Gabra4	3.9161	0.13665
Gm13237	3.91426	0.00163712
Tvp23a	3.91294	1e-06
Gm11816	3.9116	1e-06
Klrb1c	3.91092	2.66e-06
D6Ertd527e	3.91001	0.00149718
Gm14446	3.90728	1e-06
Knstrn	3.90661	1e-06
Tph2	3.90531	0.0760957
Hkdc1	3.90293	0.00666151
Hcar1	3.89855	0.00494641
Olfr111	3.89511	0.00801444
Hap1	3.89015	0.000160981
Ctla4	3.88927	0.0115403
Hecw1	3.88803	0.0530834
Tgif2	3.88756	1e-06
Adamts7	3.88518	1e-06
Tnfaip8l1	3.88192	1e-06
Platr22	3.87988	0.00925116
Syngr3	3.8781	0.00700994
Sparc	3.87744	1e-06
Fcgr1	3.87658	1e-06
Cacna1b	3.87505	1.89e-05
8030445P17Rik	3.86923	0.169429
Cd22	3.86816	1.72e-05
Bgn	3.86751	1e-06
Moxd1	3.86372	0.0178064
Rufy4	3.86216	0.00177224
Cdkl4	3.86116	0.00826547
Mab21l3	3.85967	0.0010374
Prrx2	3.85836	1e-06
St8sia1	3.85631	0.00128338
Gsto2	3.85588	0.000558967
Galk1	3.85338	1e-06
Hmga1-rs1	3.85254	0.000788801
Dlk2	3.85226	0.016872
Lrguk	3.8511	0.0139463
H2-Q2	3.84947	0.0282771
Kcna4	3.84857	0.0026678
Abcb11	3.84832	0.0131177
Ier5l	3.84802	1e-06
A830029E22Rik	3.84772	0.0902204
Sgol1	3.847	1e-06
Gm15975	3.84508	1e-06
Mmp16	3.84319	1e-06
Dnah7c	3.84316	0.013872
Lbh	3.84249	1e-06
Pdpn	3.84158	1e-06
Car12	3.84127	6.61e-05
Sult4a1	3.84054	0.0340407
Klra2	3.83872	1.18e-06
Dyrk4	3.83836	0.00871295
Meox1	3.83446	3.07e-05
Il2rg	3.83307	1e-06
Mcm6	3.83303	1e-06
Tm4sf1	3.8322	1e-06
C1ql3	3.83054	1e-06
Chek1	3.83042	1e-06
Hoxc12	3.82968	0.331312
Slc16a11	3.82868	0.0281327
9330104G04Rik	3.82402	0.000160981
Eomes	3.82206	0.00792143
Tmem158	3.81756	1e-06
Plk1	3.81497	1e-06
Syndig1	3.8147	0.124454
Mthfd2	3.81237	1e-06
2700033N17Rik	3.81236	0.0156546
Klri2	3.81126	0.00546292
Sec24d	3.81099	1e-06
Pdgfc	3.80726	1e-06
Frrs1l	3.80333	0.0186916
Prc1	3.80311	1e-06
Arhgef33	3.80231	0.00307521
Pgam1	3.80095	1e-06
1700012B09Rik	3.80028	0.12869
Erp27	3.80022	0.0180074
Gm26520	3.79829	0.0123923
Gpr34	3.79802	1e-06
Twist1	3.79778	1e-06
D930048G16Rik	3.79472	0.0178315
Twist2	3.79404	0.00504569
Dclk1	3.79284	1e-06
Gimap7	3.79281	0.000760693
Dbf4	3.79178	1e-06
Nmnat2	3.7884	1e-06
Hdx	3.78728	1e-06
Prkg2	3.78283	0.000209482
Tcp11	3.78122	0.0434393
Mc4r	3.78096	0.0469085
Gm7862	3.78094	0.00171052
Rgs22	3.78061	0.00749322
Xrra1	3.78004	0.00301086
Gxylt2	3.77964	1e-06
Cdh10	3.77958	0.0226314
Adh7	3.77835	2.74e-06
Gm9833	3.77586	1e-06
Gm8894	3.77557	0.00208006
Pgf	3.77149	1e-06
Tuba1c	3.77132	1e-06
Cntn1	3.76763	0.000333707
Slc1a6	3.76695	0.0165082
Bcl2a1d	3.7652	1e-06
Gm10409	3.76041	0.0308943
Gpr65	3.75804	1e-06
Soat2	3.75598	1e-06
Tuba1a	3.75321	1e-06
Cdh17	3.75148	0.000733544
Parpbp	3.75081	1e-06
Shisa8	3.7498	0.0569129
Zdhhc15	3.74876	1e-06
Rell2	3.7462	4.11e-05
A230050P20Rik	3.74314	1e-06
Col5a1	3.74192	1e-06
Rasl10a	3.74083	0.0108616
Gm37233	3.73992	1e-06
Rorb	3.7395	0.00223476
Trac	3.73772	0.000508965
Nfkbie	3.7372	1e-06
AA414768	3.73679	1e-06
Akr1c13	3.73651	1e-06
Gpr45	3.73531	0.0679892
Zap70	3.73445	0.000155431
Prr11	3.73413	1e-06
Sgsm1	3.7337	9.97e-05
Pdcd1	3.7334	0.0063677
Eva1b	3.7316	1e-06
Oasl1	3.73077	1e-06
Zbp1	3.72749	1e-06
Msh4	3.72418	0.00229332
Dtl	3.72347	1e-06
Vim	3.7224	1e-06
Cenpe	3.72214	1e-06
Asic1	3.72011	0.0219969
Dscc1	3.71591	1e-06
Tmem254b	3.71542	0.0908483
Brip1	3.71361	1e-06
H60b	3.71319	0.00295717
Skap1	3.71273	0.000252749
Pgam1-ps2	3.70801	1e-06
Pou4f2	3.707	0.088278
Tead2	3.70644	1e-06
Gm2260	3.70432	0.413272
Gm6166	3.70246	1e-06
Mastl	3.7022	1e-06
Nuf2	3.70162	1e-06
Phf11b	3.69821	1e-06
Gm11127	3.69818	0.0524493
Kcnj10	3.6925	1e-06
Cd72	3.69072	1e-06
Nlgn1	3.68995	0.00954564
Zan	3.68851	0.000148863
Armcx2	3.68846	1e-06
Ube2ql1	3.68745	0.0104323
Acpp	3.68063	0.00132066
Fanca	3.67451	6.68e-05
Gm19557	3.67306	0.00166915
AK157302	3.67296	1.18e-06
Gm2619	3.67265	0.00442073
Gm26559	3.6719	0.00094001
Mdfi	3.67183	1e-06
Rcn1	3.67113	1e-06
Tubb6	3.66884	1e-06
Gm16244	3.66865	0.000124523
Slc1a2	3.66762	0.000443318
E230025N22Rik	3.66488	0.00910246
Ripk3	3.66316	1e-06
Nek2	3.65882	1e-06
Bdkrb1	3.65769	0.00117128
Mthfd1l	3.65708	1e-06
Stra6	3.65613	0.0120455
Rhod	3.6518	1e-06
Cfap69	3.64766	1e-06
Lyve1	3.64545	0.00269622
Zcchc18	3.64455	0.00082144
Gm26797	3.64447	1.06e-06
Tigit	3.64232	0.0101433
Ttc39a	3.64163	0.00089108
Pdia5	3.64053	1e-06
Amz1	3.64043	1e-06
Zwilch	3.63863	1e-06
Sh3pxd2b	3.63813	1e-06
Cdc42ep5	3.63723	1e-06
Trp53i11	3.63601	1e-06
1700024P16Rik	3.63436	0.0132622
Shank2	3.63383	0.00983444
Gm15867	3.63326	0.00304579
Skp2	3.63134	1e-06
Rbm46	3.62974	0.00155433
Fanci	3.62928	5.8e-06
Gm24411	3.62906	1.76e-05
Ccr3	3.6273	0.00611048
1810062G17Rik	3.62653	5.09e-06
Gm10425	3.62639	0.000513727
Myof	3.62511	1e-06
Espl1	3.62391	1e-06
Apol7e	3.62308	0.035003
C330027C09Rik	3.6206	1e-06
B4galt2	3.62049	1e-06
Ly86	3.62002	1e-06
Klri1	3.61942	0.0152162
Capn6	3.61735	1e-06
C77080	3.61653	1e-06
Gm13391	3.61266	0.0064756
Col27a1	3.61206	1e-06
Gm15731	3.61123	0.0501987
Abcg3	3.60834	1e-06
Car6	3.60658	0.00426413
Gm9855	3.60574	0.00261051
Nuggc	3.60452	0.00318424
A130051J06Rik	3.60424	1e-06
Ctnna2	3.6023	0.0629582
Prdx4	3.60175	1e-06
Fam60a	3.60109	1e-06
Tlr12	3.59947	0.000326776
Limd2	3.59661	1e-06
Sez6l2	3.59616	6.48e-05
Tmem132a	3.59595	1e-06
Gm15651	3.59488	0.0128587
Pvrl2	3.59103	1e-06
Clic1	3.58934	1e-06
Ccl17	3.58747	0.0308255
Tbc1d9	3.58632	1e-06
Maats1	3.58538	0.00375909
Fignl1	3.58533	1e-06
Kif4	3.58396	1e-06
5930403N24Rik	3.58281	0.000266169
Rpp25	3.58231	0.0423124
E230008N13Rik	3.58226	0.0117093
Hmgn3	3.58158	1e-06
Isg15	3.58067	1e-06
Sapcd2	3.57734	1e-06
Mgp	3.57713	1.65e-05
Clca2	3.57195	4.05e-05
Lag3	3.57185	1e-06
Ckap4	3.56986	1e-06
Cpa6	3.56883	0.0387291
Il21r	3.5686	1e-06
Cdca5	3.56744	1e-06
Mmp13	3.56335	0.00414144
Ptgs2os2	3.56292	0.00787861
Tssk6	3.56288	0.00780996
Lrr1	3.56243	1e-06
Tnfrsf11a	3.56202	1e-06
Stra6l	3.56171	0.000339196
Gm15413	3.5608	0.0133111
Soat1	3.56039	1e-06
Angpt4	3.56033	0.000961177
Gm22614	3.55918	0.0312938
Lppr3	3.55909	4.1e-05
Tnfsf8	3.556	7.24e-05
Gm2897	3.55237	0.00440153
Megf6	3.55095	0.00314482
Xcl1	3.55084	0.00831368
Car13	3.54914	1e-06
Mpeg1	3.54875	1e-06
Ankrd66	3.5481	0.00601193
Fstl1	3.54585	1e-06
Klrk1	3.54085	1e-06
Sdc1	3.54073	1e-06
Gm6768	3.53869	1e-06
Npas4	3.53773	0.0184998
Tcf19	3.53642	1e-06
Necab2	3.53325	0.00354152
Ifi202b	3.52966	4.25e-05
Rad51ap1	3.52694	1.11e-06
Cenpa	3.52592	1e-06
Lrfn1	3.52406	1.71e-06
Cacna1f	3.5225	0.0163938
Thsd4	3.52208	0.000564912
Gm2396	3.52028	0.00660632
Pla2g2e	3.52028	0.0465607
Trib3	3.51953	1e-06
Nsg2	3.51649	0.00480012
Dok1	3.51543	1e-06
Cdca8	3.51449	1e-06
Apitd1	3.51222	1e-06
Kcnab3	3.51105	4.16e-06
Syn1	3.50535	0.00120871
Rspo4	3.50025	0.131455
Bub1b	3.50011	1e-06
E2f1	3.49957	1e-06
Col6a1	3.49929	1e-06
Enpp1	3.49836	1e-06
Serpina3g	3.49825	0.000512403
Dusp4	3.49715	2.79e-06
Slfn10-ps	3.49663	1e-06
Ccnd2	3.49492	1e-06
Slc13a3	3.49491	4.54e-06
Btbd11	3.4911	1e-06
Nr2f1	3.4908	1e-06
Peg10	3.48655	1e-06
Mlkl	3.48501	1e-06
Ccnb2	3.48488	1e-06
Ppic	3.48458	1e-06
Prkar1b	3.48074	1e-06
Dpy19l1	3.47751	1e-06
Ms4a4a	3.4761	1e-06
Rab38	3.47457	0.00299976
Nrp2	3.47387	1e-06
Celf4	3.47369	1e-06
Cd276	3.47274	1e-06
5730559C18Rik	3.47256	0.000850548
Gm26619	3.47097	0.0279856
2700099C18Rik	3.46886	1e-06
Dusp5	3.46778	1e-06
Nyap1	3.46716	1e-06
Zc3h12d	3.46467	1e-06
Nrg1	3.46316	0.00170369
Bcl2l14	3.45903	0.0214777
Peg12	3.45641	0.000751174
Tlr1	3.45587	1e-06
Pi4k2b	3.45526	1e-06
Tmem97	3.45501	1e-06
Syce2	3.45408	1e-06
Txk	3.45275	0.000198104
Rab31	3.45092	1e-06
Klhdc8a	3.44996	0.0011879
Ccnjl	3.44963	0.000172083
Ccdc169	3.44925	0.00468083
Ercc6l	3.4487	1e-06
H2-DMb2	3.44804	5.83e-05
Gprc5a	3.44802	1e-06
Gpr150	3.44664	0.0511473
Olfm2	3.44656	0.0355616
Fam171b	3.44608	1e-06
Kcnq3	3.44605	0.0394344
Arhgef19	3.44589	1e-06
Fcgr4	3.44545	1e-06
Rcn3	3.44369	1e-06
Kif23	3.44352	1e-06
Vcan	3.43866	1e-06
Gm2670	3.43763	0.0166676
Actn1	3.43581	1e-06
Emb	3.43534	3.94e-06
Gm14230	3.43516	0.000136077
mmu-mir-703	3.43498	0.00986206
Gm12500	3.43471	0.000300524
6330562C20Rik	3.43431	1.5e-05
Kif6	3.43431	0.0215706
Smim3	3.43403	1e-06
Spred3	3.43391	1e-06
Gm9800	3.43267	1e-06
S1pr2	3.4326	1e-06
Lamb1	3.43241	1e-06
Eif4ebp3	3.43197	0.0279124
Pmel	3.43175	0.00410616
Tacc3	3.42981	1e-06
Tpm4	3.42946	1e-06
Chsy3	3.41699	1e-06
Dmp1	3.41672	0.00505162
Lancl3	3.4156	1e-06
C130026I21Rik	3.41408	0.000180097
C3ar1	3.4078	1e-06
Pgm1	3.40567	1e-06
A830082K12Rik	3.40505	1e-06
Ltb	3.40346	0.00163475
Gm9027	3.40089	0.00469473
A630033H20Rik	3.40078	1e-06
Gm13264	3.39897	0.198923
Cacng8	3.39864	0.0129409
Lpar2	3.39815	1.16e-05
Vmn1r210	3.39798	0.131352
Stmn1	3.39731	1e-06
Piezo2	3.39497	1e-06
Ckap2l	3.39395	1e-06
Cnn3	3.39353	1e-06
Uhrf1	3.3933	3.14e-06
Gm19426	3.38639	0.000333679
Glipr2	3.38604	1e-06
Cabp4	3.38497	0.017903
Ctsw	3.38182	0.000283567
Gm24616	3.38179	0.00237288
Gria2	3.38094	0.0580784
Gm4955	3.37822	0.00104504
Snord118	3.37701	1e-06
4930558J18Rik	3.37586	0.000670393
Spire2	3.37499	0.000963642
Rbm44	3.37487	0.0377966
Runx3	3.37475	1e-06
Mecomos	3.37007	0.0864709
Ms4a6b	3.3687	1e-06
Olfml2b	3.36755	1e-06
Phyhipl	3.36546	0.0190642
Tnfaip8l3	3.36504	0.0155818
Irx1	3.36403	0.135291
Cntn4	3.36323	0.102871
Gm26671	3.36034	0.0283513
Slc37a2	3.35924	3.94e-06
Faxc	3.35866	1e-06
C5ar2	3.3582	1e-06
Cenpf	3.35761	0.000217837
Gm10134	3.3556	0.0150275
Chst13	3.35529	0.0090702
Gm20939	3.35454	1e-06
B230216G23Rik	3.34993	1e-06
Ptgs2os	3.34955	0.0188467
Ly9	3.34887	1.04e-05
Pif1	3.34859	2.42e-05
Atad2	3.34471	1e-06
Fbp1	3.34452	0.0299892
Gm15326	3.34402	0.0170052
Gpx8	3.34369	1e-06
Gm14636	3.3435	1e-06
1700001C19Rik	3.34121	0.00848204
Lpxn	3.34004	1e-06
Dlk1	3.34001	0.00879049
4933413C19Rik	3.33968	1.65e-05
Slc7a1	3.33962	1e-06
Itga2	3.33847	1.58e-06
Kctd11	3.33584	1e-06
Cdca7	3.33523	1e-06
Malrd1	3.33274	0.0497313
Gm15927	3.33011	0.0365504
A630014C17Rik	3.32837	0.0450577
P2ry13	3.32704	1e-06
Aipl1	3.32364	0.013861
Spin2c	3.32238	0.00191073
Gm996	3.32188	0.00850326
Kntc1	3.32083	0.000576968
Lif	3.3202	0.000324766
Grik2	3.31914	0.00295063
Dnmt1	3.31633	1e-06
Rab34	3.31536	1e-06
Orc1	3.31198	3.14e-06
Gm5879	3.3113	0.00074586
Serpine1	3.31062	1.53e-05
Pcdhb9	3.31057	0.000320043
Maged1	3.30912	1e-06
Ugt1a7c	3.30708	4.38e-06
Kng2	3.30644	0.00773341
Aspm	3.30459	2.09e-05
Spr-ps1	3.3043	0.0173916
Gm15453	3.30367	1.77e-05
Muc2	3.29916	0.0507474
Stx1a	3.29752	1e-06
Cdca2	3.29575	1e-06
Recql4	3.2953	1e-06
Ighv1-53	3.2949	0.218719
Cd44	3.29101	1e-06
Cd3e	3.29097	0.0201327
Gpr173	3.29054	1e-06
Tuba1b	3.29052	1e-06
Ifi27l2a	3.28958	1e-06
Gm6485	3.28912	0.00907883
Sphk1	3.28664	1e-06
Emilin1	3.2856	1e-06
Il7r	3.28541	7.82e-06
Spc25	3.28153	1e-06
Foxm1	3.27936	1e-06
Gm14137	3.27771	0.000439051
Chpf	3.27635	1e-06
Micall2	3.27635	1e-06
Chaf1b	3.27419	1e-06
Sdk1	3.27168	8.31e-06
Hand2	3.26937	0.175657
Nppc	3.2675	0.0367583
Mrc2	3.26581	1e-06
Gm37214	3.26294	0.000111249
Shisa6	3.26124	0.0819747
Lair1	3.25791	1e-06
Mov10	3.25781	1e-06
Hist1h4n	3.25696	1.19e-06
Vwce	3.25621	0.0196121
Ism2	3.25503	0.0260351
Gm22	3.25424	1e-06
Runx2os1	3.25397	0.000986482
Fam135b	3.25346	0.0835719
Sh2d2a	3.2517	0.00068517
Dok6	3.25141	0.00362327
Slc7a5	3.24893	1e-06
Fmn1	3.24839	1e-06
Kcnn4	3.24557	6.75e-06
Shox2	3.24552	0.00159951
Zfpm2	3.24492	1e-06
Chsy1	3.24459	1e-06
Col4a5	3.24448	1e-06
Anxa5	3.24409	1e-06
Tmem35	3.24408	0.000821901
Gpr171	3.24331	8.83e-05
F2r	3.24283	1e-06
Gm3739	3.24281	0.00208601
Angptl4	3.24106	1e-06
Rad18	3.24065	1e-06
Tmem255a	3.2406	4.89e-06
Cxx1c	3.23888	5.92e-05
Fam171a2	3.23867	1e-06
Dchs1	3.23688	3.98e-05
Gm13456	3.23503	1e-06
Ext1	3.23143	1e-06
Gm12976	3.22943	0.0193941
Myc	3.22916	1e-06
C1qa	3.22832	1e-06
Kcnq1	3.22729	7.26e-06
C1qb	3.22662	1e-06
Srd5a1	3.22644	1e-06
Ankrd55	3.22572	0.00327248
Mfsd2a	3.22456	0.000122342
Chic1	3.2213	1e-06
Cfl1	3.22069	1e-06
Cd40	3.22027	5.88e-06
Alcam	3.21988	7.53e-05
Vcam1	3.21909	1e-06
Src	3.21609	1e-06
Gpr88	3.21559	0.0666371
Cd3g	3.21437	0.00507351
Cd4	3.21225	0.00234267
Vill	3.21136	1e-06
Dnajb3	3.20777	0.0642324
Ppfia4	3.2062	1e-06
BC055324	3.20368	1e-06
Cdt1	3.2032	1.4e-06
Tnfrsf26	3.20262	0.000136294
Pde1b	3.20209	5e-06
Enc1	3.19883	1e-06
Hsf5	3.19876	0.0135555
Snord49b	3.19851	0.000284074
Slc7a7	3.1983	1e-06
Fetub	3.19666	0.000294686
Icam1	3.19652	1.25e-05
Cmtm3	3.19573	1e-06
Tubb5	3.19458	1e-06
Batf2	3.19387	4.31e-05
Zcwpw1	3.19302	1e-06
Abracl	3.18756	1e-06
Slc13a5	3.18546	0.180944
Gm36401	3.18441	7.49e-05
Spats2	3.18389	1e-06
Slc25a13	3.18289	1e-06
Dbn1	3.18185	1e-06
Gm6180	3.18101	5.02e-05
Bst2	3.18057	1e-06
Lef1	3.18008	0.00146306
Dact3	3.17956	1e-06
Gm17383	3.17849	1e-06
Kif27	3.17681	7.49e-05
Itln1	3.17553	0.0196508
Egfros	3.17529	0.00130339
Vasn	3.17258	1e-06
4931428F04Rik	3.16968	1e-06
Arhgap28	3.16927	1e-06
Ccdc109b	3.16833	1e-06
Dnase1l3	3.1671	0.000802292
Pcdhb10	3.16709	0.000472793
Gm5806	3.16188	0.0280369
Aldoc	3.16173	1e-06
Iglc3	3.15845	0.0533678
Spint1	3.15841	8.02e-06
Abcg1	3.158	1e-06
Gm28417	3.15723	0.00335684
Irf7	3.15484	1e-06
Dusp2	3.15469	3.73e-06
Fabp5	3.15297	1e-06
Glb1	3.15186	1e-06
Thbs4	3.15114	0.0130582
Mmp9	3.14915	0.00522861
Cda	3.14909	1e-06
Slc5a3	3.14531	1e-06
Rcc2	3.14379	1e-06
Smc2	3.14331	1e-06
A230028O05Rik	3.14194	0.0194762
Stil	3.14093	2.78e-05
Snhg18	3.14067	1e-06
Gm26130	3.14053	1e-06
S100a11	3.13967	1e-06
Cpt1c	3.13928	1e-06
Tnfrsf10b	3.13785	1e-06
Gm12715	3.13692	1e-06
Gm6904	3.1358	0.0302175
Gls2	3.13522	1.96e-05
Slc39a6	3.13455	1e-06
Gal	3.1334	0.0996464
5730507C01Rik	3.1328	0.0988577
Slc25a24	3.13263	1e-06
Cldn5	3.13213	0.000689666
Cdh18	3.13121	0.0343044
Stab1	3.12876	1e-06
Klrb1b	3.12826	0.000846876
Snora26	3.1278	1e-06
Mapk11	3.12548	1e-06
Lgals1	3.12541	1e-06
Slamf7	3.12174	0.0016929
Clcf1	3.12162	1e-06
Mmp19	3.12159	1e-06
Colec12	3.1213	1e-06
Cul7	3.12045	1e-06
Zfp810	3.12033	1e-06
Nr1h4	3.11989	0.0019101
Ocstamp	3.11904	0.00702307
Ephb1	3.11883	0.00015748
Arpc1b	3.11847	1e-06
Gm12411	3.11809	0.000380829
Fndc7	3.11692	0.00454707
Ska1	3.11602	4.31e-06
Nrcam	3.11578	1e-06
Phtf1os	3.11331	1e-06
Aldh1b1	3.1131	1e-06
Sema4f	3.11219	0.00223049
Ms4a6c	3.11211	1e-06
Vstm5	3.10945	0.00867853
Mms22l	3.10933	1e-06
Socs1	3.10824	1e-06
Hs3st1	3.10744	0.0296522
Ifi44l	3.10687	0.0260622
Gm13832	3.10494	0.0503224
Col4a1	3.10463	1e-06
Hist1h2ac	3.10445	1e-06
Enox1	3.10229	1e-06
Cetn4	3.10001	1e-06
Nr5a2	3.09992	0.00242808
Rad54b	3.09948	1e-06
Hoxaas3	3.09692	0.00896975
Diap3	3.0962	3.32e-05
Msi1	3.09049	0.00378066
Ephb2	3.08893	1e-06
Srsf12	3.08871	0.0490075
Fam105a	3.08578	1e-06
G730046D07Rik	3.08563	0.022854
Cdkn3	3.08539	0.000210315
Ccdc112	3.0847	1e-06
Plekhg4	3.08447	0.000151522
Macc1	3.08353	0.0364491
2900041M22Rik	3.08151	0.00117504
Galnt12	3.08081	1e-06
C1qtnf5	3.08053	1e-06
Calr4	3.07907	0.00555239
Col6a2	3.07806	1e-06
Prr36	3.07576	0.0107146
Gm15834	3.07516	1.76e-05
Lrch2	3.07407	1e-06
Iqgap3	3.07378	1e-06
Gm15376	3.07351	0.0222321
Cxcl1	3.07171	0.000166888
D130040H23Rik	3.07035	1e-06
4933403O08Rik	3.06799	0.156967
Runx2	3.06777	1e-06
Gm7901	3.0634	1e-06
Capg	3.06315	1e-06
Serp1	3.06054	1e-06
Scamp5	3.06041	1e-06
Nostrin	3.06004	1e-06
Cd68	3.05769	1e-06
Efcab11	3.05247	1e-06
Gm14057	3.05091	0.000132619
Gpr18	3.04977	0.00126868
Akr1c12	3.04847	0.0572491
Tpm3-rs7	3.04708	1e-06
Erf	3.04655	1e-06
Nnmt	3.04633	1e-06
Chaf1a	3.04603	1e-06
Dgkk	3.04535	0.012346
Anxa2	3.04372	1e-06
Elovl6	3.04214	1e-06
Ube2c	3.04159	1e-06
Glis3	3.03927	1e-06
Vangl2	3.03707	1e-06
Mad2l1	3.03671	1e-06
Vash2	3.03638	1e-06
Cd14	3.03636	1e-06
Mgat5	3.03558	1e-06
Clec2i	3.03528	0.00260884
Emp3	3.02946	1e-06
Myef2	3.02847	1e-06
Sema4g	3.02818	5.58e-05
Hhipl1	3.02815	5.99e-05
Rgl3	3.02794	0.00169877
Ets1	3.0273	1e-06
Ptprn2	3.02504	0.149153
D130051D11Rik	3.025	9.39e-05
Lrrc75aos2	3.02466	0.00360133
Plaur	3.024	1e-06
Arfgef3	3.02375	0.00388714
Ly75	3.02077	6.04e-05
Cald1	3.01918	1e-06
Cd80	3.01911	7.26e-06
Arhgef40	3.01569	1e-06
Ifit3	3.01498	1e-06
Gm2788	3.01469	0.00202984
4833422C13Rik	3.01448	4.03e-06
Tll1	3.01158	0.000139385
Gbp8	3.01124	0.000245728
Cd1d1	3.00932	1e-06
Shcbp1l	3.0092	0.0258186
Ccdc18	3.00829	1e-06
Pcyox1l	3.006	1e-06
Igsf9b	3.00538	8.52e-06
Alkbh2	3.00527	1e-06
Gm12816	3.00496	0.000981301
Phf19	3.00431	1e-06
BC037039	3.00394	6.96e-06
Sema7a	3.00092	1e-06
Gm5456	3.00079	0.0413938
Rai14	3.00059	1e-06
Kctd17	3.00059	1e-06
Praf2	2.99833	1e-06
Zswim6	2.99652	1e-06
Baiap2	2.9948	1e-06
Ccdc148	2.99468	0.00201659
Pcdhb22	2.9943	2.94e-05
Gata6	2.99395	0.00359022
Slc15a3	2.99323	1e-06
Pxdn	2.993	1e-06
Scarf2	2.9926	1e-06
Sgtb	2.99046	1e-06
Psrc1	2.98956	6.43e-05
Lipg	2.989	0.0188178
Prelid1	2.98867	1e-06
Bri3bp	2.98847	1e-06
Casp4	2.9859	1.09e-05
Adgrb3	2.98572	0.0824272
A2m	2.98536	0.207266
Platr25	2.9847	3.95e-06
Susd3	2.98288	3.44e-06
Gm17057	2.98166	0.036024
Tmem51	2.98159	1e-06
Nphp4	2.98062	1e-06
A4galt	2.97986	1e-06
A930004D18Rik	2.97962	1e-06
Scpep1	2.97879	1e-06
Gzme	2.9772	0.208141
Stambpl1	2.97699	1e-06
Clhc1	2.97552	0.00545122
Gpsm2	2.97519	1e-06
Has2	2.97359	1e-06
Foxd2os	2.97325	1e-06
Abhd2	2.97238	1e-06
Gm20056	2.97146	0.0275181
Bmp15	2.97028	0.059553
Hist1h2bp	2.96891	8e-05
Lst1	2.96807	1e-06
Sardh	2.96806	1.45e-06
Cdca3	2.9669	8.27e-06
Carlr	2.96506	0.0614574
Mcm10	2.96348	5.51e-06
Gm4617	2.96199	1e-06
Ccl22	2.96134	0.0498243
Cnn2	2.96106	1e-06
Ccr1	2.95985	7.16e-06
Fam101a	2.9592	0.0537166
Igf2	2.95563	0.060796
Scml2	2.9546	0.000288966
Fjx1	2.95441	0.000111568
Cyp2s1	2.95395	0.0237255
Hist1h2bm	2.95367	0.00161234
Gm13212	2.95205	0.00150547
Hoxb9	2.95061	0.00139072
Dbil5	2.94981	0.00742349
Slc36a4	2.94943	1e-06
Ccdc30	2.945	0.00454496
Gja1	2.94474	1e-06
Dpysl3	2.9447	1e-06
Negr1	2.94204	0.00331305
Hpse	2.94051	1e-06
Cttnbp2nl	2.93998	1e-06
Mlc1	2.9386	0.268283
Ifit1	2.93774	1e-06
Gm16026	2.93678	0.0745474
Slamf9	2.9357	1e-06
Ccdc92	2.93422	2.97e-06
Zfp7	2.93414	1e-06
Aldh1a3	2.93366	0.000532864
Traip	2.93322	1e-06
Mcm5	2.93285	7.63e-06
Oip5	2.92635	4.45e-06
Nradd	2.92596	1e-06
Srm	2.92567	1e-06
Gm4468	2.92547	0.0383254
Emp1	2.92432	1e-06
Notum	2.92298	0.0350524
Ephb3	2.92265	1e-06
Rfc5	2.92141	1e-06
Prkcdbp	2.9196	1e-06
Mmp17	2.91924	1.19e-05
Xrcc3	2.91752	6.43e-06
Endod1	2.9163	1e-06
Iglon5	2.91627	0.00641535
Il13ra1	2.91536	1e-06
Chtf18	2.915	1e-06
Pitx1	2.91468	0.118083
Lgals3	2.9121	1.66e-06
Gm6493	2.91207	0.00107027
Samd3	2.91178	0.0146624
Sgol2a	2.91118	1e-06
Cd96	2.91097	0.0106976
Hpx	2.90876	0.0022363
Traf4	2.90699	1e-06
Pdk3	2.90684	1e-06
Hist2h3c2	2.90524	0.00039508
Gm11110	2.90374	0.00118698
Tnfsf18	2.90274	0.0288949
Homer3	2.90217	1e-06
Arg2	2.90086	0.000237203
Tax1bp3	2.89868	1e-06
Cr2	2.89747	0.0261639
St3gal4	2.89669	1e-06
Gm13166	2.89486	0.00338223
Mcm3	2.89398	1e-06
Gm7809	2.8935	2.03e-05
Chst11	2.89181	1e-06
Aspn	2.89086	5.72e-05
Fxyd5	2.88791	1e-06
Snai2	2.88749	1e-06
Brsk1	2.88623	1e-06
Loxl1	2.88565	1e-06
Cacnb2	2.88463	5.02e-05
Gpr183	2.88345	1e-06
Tnfrsf11b	2.88328	1e-06
Grik1	2.88312	0.0906342
Fam189a1	2.8817	0.00775783
Psd	2.88104	0.0155864
Cstb	2.88051	1e-06
Tsku	2.87826	1e-06
Gm2564	2.87705	0.169166
Aspg	2.87661	0.00415919
Dbndd1	2.87649	0.0690305
Pask	2.87588	1e-06
Htra1	2.87318	1.22e-06
Tnfrsf8	2.87284	0.000290676
Gm19705	2.8728	5.41e-05
9930012K11Rik	2.87197	5.06e-06
Siglec1	2.87182	1.3e-05
Efemp2	2.87181	1e-06
Tpx2	2.87023	1e-06
Gm15725	2.86988	0.35809
Ms4a14	2.86984	1e-06
Clcn5	2.86757	1e-06
Itga9	2.86672	2.42e-05
Rnu5g	2.86596	0.0389674
S100a10	2.86559	1e-06
Rbpms2	2.86531	1e-06
Grn	2.85864	1e-06
Sirpb1a	2.85861	0.000133255
Gm4724	2.85848	1.16e-06
D8Ertd82e	2.85789	1e-06
Arsa	2.85692	1e-06
Adam5	2.85461	0.00181434
Smc4	2.85446	1e-06
Dhrs9	2.85434	0.00906986
Iqgap2	2.85278	7.93e-06
Snx7	2.8527	1e-06
Xylb	2.85214	1e-06
Sfxn1	2.85183	1e-06
Rhbdl2	2.85165	0.000104413
Rasl10b	2.84904	0.0133459
Bambi	2.84648	1e-06
Ptma	2.84637	1e-06
Fat1	2.84571	1e-06
Colec10	2.8447	0.198007
Mtmr11	2.8438	2.41e-05
Zfp114	2.84343	0.0163256
Arsj	2.84263	1.68e-06
Taco1os	2.84001	0.00201357
Dnaaf3	2.83926	1e-06
Nipal1	2.83838	0.00127471
Twf1	2.83824	1e-06
Stxbp1	2.83821	1e-06
Bid	2.83819	1e-06
Reep2	2.83695	0.0198847
Snord33	2.83651	0.127181
Gpr68	2.83646	0.000856507
Has1	2.83637	0.0205382
P2ry10	2.8361	0.000531811
Ankrd6	2.83606	1e-06
Cd69	2.83488	0.00136333
Adgre1	2.83478	1e-06
Ccdc114	2.83476	5.22e-05
Pcdhgc5	2.83347	1e-06
Ncapg2	2.83285	1e-06
P3h3	2.8314	1e-06
Tgfbi	2.83095	3.75e-06
Ptpn5	2.8292	0.0483213
Lgals3bp	2.82857	1e-06
D430019H16Rik	2.8271	0.00928939
Tnfaip6	2.82583	1.37e-05
Tlr13	2.82477	1e-06
Tusc3	2.82244	1e-06
Tyro3	2.81903	4.68e-06
Nlgn2	2.819	1e-06
Gdf7	2.81801	0.115871
Gas2	2.81782	1e-06
Jph4	2.81702	0.000537457
Robo3	2.81688	0.0614165
Aim2	2.81677	3.26e-06
Exo5	2.81552	1e-06
Npnt	2.81301	0.000212476
Exoc3l	2.81208	1.57e-06
Col4a2	2.80973	1e-06
Papss1	2.80759	1e-06
Me2	2.80694	1e-06
Ddx11	2.80674	1e-06
Cenpt	2.80601	1e-06
Gm8399	2.80576	1e-06
Gm3807	2.80564	0.00166815
4930426L09Rik	2.80549	0.0083141
Armc2	2.80469	1.43e-06
Apobec1	2.80398	1e-06
Foxs1	2.80311	3.09e-05
Mtbp	2.80282	1e-06
Fmnl3	2.80261	1e-06
Cd3d	2.80254	0.0452953
Gm5822	2.8021	6.49e-05
B3gnt5	2.79995	0.0113851
Prcp	2.79867	1e-06
Agpat4	2.79792	1e-06
Fcrla	2.79764	0.0169231
Plod2	2.79702	1e-06
Dhx58	2.79503	1e-06
Brca1	2.79439	1e-06
Fam196a	2.79437	0.0869578
Lat2	2.79419	2.04e-06
Fcmr	2.79293	0.0828265
Gm4952	2.79275	0.107718
Gm16077	2.79241	0.0206356
Vegfc	2.79064	9.61e-06
Nab2	2.78997	1e-06
Gm5150	2.78937	5.27e-06
Tyrobp	2.78859	1e-06
C430049B03Rik	2.78851	1e-06
Tlr2	2.78691	1e-06
Nanos1	2.78679	1e-06
Sh3bgrl3	2.7857	1e-06
Actg-ps1	2.78517	0.0295516
Fam72a	2.78473	1e-06
Cenpw	2.78148	1e-06
Sall2	2.78006	1e-06
Asphd2	2.77967	0.00717135
2810433D01Rik	2.77888	0.0034796
Grip1	2.77795	0.00825585
Zfp820	2.7769	0.000164139
Fam114a1	2.7756	1e-06
2700069I18Rik	2.77432	0.0169816
Dlg4	2.77411	1e-06
Ccbe1	2.77265	0.000478152
Sox9	2.77263	1e-06
A930002H24Rik	2.77067	0.00945841
Hn1l	2.7701	1e-06
Cyp2r1	2.76896	0.000181194
Sh3bgrl2	2.76892	1e-06
Gm10704	2.76731	1e-06
Gm17322	2.76617	0.0736066
Rhoc	2.76602	1e-06
Sorcs2	2.76486	1.07e-05
Agbl2	2.76343	0.00100209
Lix1l	2.76334	1e-06
Enkd1	2.76317	1e-06
Hist1h4b	2.762	0.00310363
Gm13470	2.76145	0.0672566
Gm9913	2.75979	0.00818282
Col23a1	2.75934	0.00743691
Kcnj15	2.75911	0.000536451
Clspn	2.75789	0.000503887
Nudt5	2.75584	1e-06
Fam174b	2.75404	0.00597989
1810011O10Rik	2.75343	4.26e-05
Dpep2	2.75309	0.000178938
1700017B05Rik	2.75286	1e-06
Gm1045	2.75131	0.0594999
Cdc7	2.74817	1e-06
Aldh1l2	2.74757	2.98e-06
Vash1	2.74733	1.32e-06
Asf1b	2.74704	0.000180912
Gm10463	2.74682	0.00490732
Cenpu	2.74614	1e-06
Mb21d1	2.74613	1e-06
Dzip1l	2.74477	1e-06
Tceal8	2.74127	1e-06
Itm2c	2.74101	1e-06
Ccdc96	2.73938	0.0101439
Il12rb1	2.73906	1.65e-06
Anxa1	2.73717	1e-06
Litaf	2.7371	1e-06
Lurap1l	2.73556	1.06e-05
Gimap5	2.73397	0.00149718
Kcnd1	2.73374	1e-06
L3hypdh	2.73364	1e-06
Pmepa1	2.73281	1e-06
Ptges	2.73278	0.00413114
Aox4	2.73137	0.0630496
Arhgap11a	2.7307	1e-06
Gm7389	2.72854	0.0691685
Pla2g4a	2.72757	1e-06
Slc2a1	2.72751	1e-06
Epha5	2.72702	0.180558
Gm4951	2.72671	8.95e-06
Gm7324	2.72523	0.0187466
Olfml3	2.7247	1e-06
Slc6a15	2.72354	0.00375049
Hist1h2br	2.72016	0.000914786
Nid2	2.71894	1e-06
Fcrls	2.71852	0.00066818
Tmem173	2.71836	1e-06
Gm24888	2.71594	0.00442113
H2-Aa	2.71453	0.00684812
Mfsd10	2.71432	1e-06
Cenpn	2.7134	1e-06
Fam149a	2.71319	1e-06
Syt1	2.71317	0.0545463
Shc1	2.71297	1e-06
Elk3	2.71225	1e-06
Prim1	2.71115	1e-06
Slc27a6	2.71112	0.000168506
Cyba	2.70889	1e-06
Pole2	2.70732	1e-06
Gm26947	2.7061	0.00225972
Ppp1r18	2.70513	1e-06
Fam71f2	2.70439	0.00882732
Il6	2.70363	0.00684113
Gm8251	2.70254	0.000756187
Mcam	2.70242	4.6e-06
Adgrg5	2.70217	0.00024729
Evl	2.70141	1e-06
Myo1h	2.7012	6.36e-06
Evi2a	2.70052	1e-06
Srrm4	2.6996	0.0202047
Rnf180	2.6993	1e-06
Fstl3	2.69925	1e-06
Kifc1	2.6982	1e-06
B230217C12Rik	2.69692	6e-06
Cd86	2.69677	1e-06
C1qc	2.695	1e-06
Lrrtm4	2.69479	0.292252
Robo2	2.6935	0.000963912
Xcr1	2.69261	0.0355604
Frk	2.69222	1e-06
Tifab	2.69132	5.19e-06
Zmynd15	2.69053	8.43e-06
9430062P05Rik	2.69038	0.00234435
Renbp	2.68953	1e-06
Armcx1	2.68899	1e-06
Lgmn	2.6889	1e-06
Man2a1	2.68885	1e-06
Alox8	2.68771	0.071368
Hspa1b	2.68688	0.000200931
Col5a3	2.68574	4.61e-05
Cd79a	2.68408	0.07251
Fam131b	2.68359	0.000263754
Dync1i1	2.68325	0.00462326
Cd160	2.67993	0.0528029
Ccne1	2.67979	2.67e-05
Ppib	2.67893	1e-06
Card11	2.67829	0.000665609
Gm14005	2.67562	1e-06
D7Ertd443e	2.67495	0.11551
N4bp3	2.67473	3.58e-06
Btg3	2.67355	1e-06
Ampd2	2.67338	1e-06
Sapcd1	2.67281	0.0368641
Gm23238	2.67238	0.0596566
Cnpy4	2.67193	1e-06
4930513N10Rik	2.6719	0.00202722
Pck2	2.67117	1e-06
Hoxd10	2.67049	0.0327668
Map3k12	2.66848	1e-06
Igf2os	2.66777	0.185351
Srgap1	2.66558	1e-06
Gm26330	2.66532	0.164243
Hexb	2.66314	1e-06
Tbx18	2.66251	1e-06
Coro1c	2.66146	1e-06
Gm10154	2.66104	0.000131486
4930507D05Rik	2.65992	0.0350679
Dock3	2.65898	0.0345241
Hsd17b12	2.65886	1e-06
Gzma	2.65864	0.0107421
Gm5844	2.65811	4.19e-05
Iffo2	2.65784	1e-06
Wsb1	2.65753	1e-06
Adam19	2.65731	1e-06
Prkcsh	2.65705	1e-06
Tmem200b	2.65641	1e-06
Ulk4	2.6558	1e-06
Csgalnact1	2.65475	1e-06
Scube1	2.65307	0.0105731
Plxnd1	2.65284	1.79e-05
Gm25360	2.65192	1.67e-06
Asxl3	2.65154	0.0112346
Ly96	2.65077	1e-06
[truncated: 14,311 more rows]

## Sheet: 2PWYvsSKM
Gene	Log2 Fold Change	padj
Cryaa	10	1e-06
Lrp2	10	1e-06
Krt8	10	1e-06
Nppb	10	1e-06
Rnu1b1	10	1e-06
Rnu3b2	10	1e-06
Rnu3b4	10	1e-06
Uox	10	1e-06
Nptx2	10	1e-06
Slc5a7	10	1e-06
Cthrc1	10	1e-06
Gvin1	10	1e-06
Apol7a	10	1e-06
Trim12a	10	1e-06
Lrp1b	10	1e-06
Zfp345	10	1e-06
Trim5	10	1e-06
Gm10421	10	1e-06
Gm18853	10	1e-06
U3	10	1e-06
Gm23472	10	1e-06
Gm23444	10	1e-06
Gm26244	10	1e-06
Prl2c2	10	2.59e-05
Foxg1	10	2.93e-05
Zfp781	10	0.000266849
R3hdml	10	0.00461265
Prl2c3	9.90929	0.000128077
Acan	9.86667	1e-06
Tcfl5	9.76847	0.00199707
Eno1b	9.74297	1e-06
Apob	9.71458	1e-06
Aqp5	9.67647	1e-06
Klra4	9.52178	1e-06
Tnn	9.46514	1e-06
Glp1r	9.42485	2.7e-05
Smc1b	9.2907	1e-06
Adgrv1	9.26228	1e-06
Fut9	9.21657	1.55e-05
Nell2	9.1779	1e-06
Fam19a1	9.16901	1e-06
Rpl35a-ps6	9.09438	1.16e-06
Rnu1b6	9.08545	1e-06
Dusp9	9.05254	1e-06
Crabp1	8.99268	1e-06
Cldn34c1	8.98876	1e-06
Gareml	8.95159	1e-06
Postn	8.78882	1e-06
Raet1d	8.75322	1e-06
Tmem74	8.72755	1e-06
Adm2	8.70633	1e-06
Prss35	8.65327	1e-06
Rpl39l	8.63477	0.000148165
Cntnap4	8.60312	1e-06
Gm12415	8.55431	1e-06
Ndp	8.54687	1e-06
Rpl35a-ps4	8.5367	4.84e-06
Mmp12	8.53374	1e-06
Lrrc15	8.5297	1e-06
Platr16	8.51297	1.03e-05
Serpinb9b	8.49422	1e-06
Dnmt3l	8.42119	1e-06
Cadps	8.34903	1e-06
Tnfrsf9	8.34771	1e-06
Disp2	8.30047	1e-06
C1qtnf3	8.29946	1e-06
Fbn2	8.2616	1e-06
Col10a1	8.24447	2.27e-06
Elfn1	8.19503	1e-06
Tram1l1	8.1916	1e-06
Cdkn2a	8.18019	1e-06
Pramef12	8.08799	0.000608135
Nefm	8.07456	1.46e-06
Steap1	7.96757	1e-06
Rnf183	7.95178	1e-06
Crabp2	7.85094	1e-06
Afp	7.84727	2.61e-06
Myo16	7.84598	1e-06
9230110C19Rik	7.83736	1e-06
Cfap58	7.8308	1e-06
Lhx8	7.82273	0.000352072
Nefl	7.81033	3.72e-06
Mmp10	7.78813	6.17e-06
Gm15583	7.78282	1.81e-05
4930519F16Rik	7.77078	7.02e-06
Guca1a	7.75585	1e-06
4930502E18Rik	7.71681	1e-06
Bach2os	7.71102	1e-06
Slco1a5	7.6898	1e-06
Grem1	7.68783	1e-06
Timp1	7.63207	1e-06
Gm12602	7.61703	1e-06
Gm5345	7.59569	1e-06
Hc	7.58571	9.22e-06
Gm14002	7.57908	1e-06
Gm12606	7.5779	0.000160724
Cnih2	7.55905	1e-06
BC065403	7.53199	8.79e-06
Fosl1	7.52882	1e-06
Bcat1	7.51919	1e-06
Scn9a	7.49898	1e-06
Adam12	7.48556	1e-06
Gm4735	7.48358	1e-06
Wisp1	7.48161	1e-06
Ddx25	7.47028	7.86e-06
Hao1	7.45203	1e-06
Gm24830	7.43696	0.000408808
Slc12a1	7.41845	1e-06
Tmem121	7.4158	1e-06
2010300F17Rik	7.40878	1e-06
Krt18	7.38677	1e-06
Tnfsf11	7.38353	1e-06
Tmem108	7.3774	1e-06
Ppef1	7.37546	5.99e-05
Hist1h2bq	7.35682	1e-06
Nup62cl	7.331	1.85e-06
Gm8773	7.32021	1e-06
Tubb3	7.29135	1e-06
Rpl15-ps2	7.28104	1e-06
Gm7173	7.27128	6.75e-05
Phf11a	7.25527	1e-06
Gm8885	7.24698	1e-06
Jakmip2	7.23893	2.51e-06
3110039M20Rik	7.20623	0.00272042
Ptprn	7.20088	1e-06
Lrrc7	7.14548	5.4e-05
Mei4	7.11368	1e-06
Ptn	7.11102	1e-06
Bhlhe22	7.10304	2.32e-06
Tnc	7.09916	1e-06
Rps15a-ps8	7.09141	0.106057
Gpr176	7.0704	1e-06
Far2os1	7.06849	2.7e-06
Ccl7	7.06825	1e-06
Gchfr	7.06404	1e-06
Mmp3	7.05243	1e-06
Ccl2	7.03714	1e-06
1700024P16Rik	7.03506	1e-06
Adgra1	7.03214	1e-06
Adamts4	7.00838	1e-06
Zar1	6.99489	1.11e-05
Lmtk3	6.91081	6.69e-06
4930447F24Rik	6.9029	1e-06
Sox2	6.88457	0.00731423
Mettl21b	6.85158	1e-06
Gm3591	6.83819	1e-06
Igfbp2	6.8334	1e-06
Col4a6	6.82858	0.000326453
Prr7	6.81953	1e-06
Gm11549	6.80137	8.69e-06
Hmga2	6.79519	1e-06
D030025P21Rik	6.77119	1.98e-06
4930550C14Rik	6.769	1e-06
A830029E22Rik	6.76204	0.0019244
Fkbp11	6.75174	1e-06
P4ha3	6.74377	1e-06
S100g	6.74369	0.000486863
Pcsk9	6.74156	6.23e-05
Il1rl1	6.73431	1e-06
Gzmc	6.72003	0.000512457
Lhx9	6.72002	0.000419237
Ly6h	6.69036	0.000307785
Msln	6.67853	7.02e-05
Akr1c18	6.6547	2.89e-05
Gm6741	6.65278	0.00344127
Dbx2	6.64727	5.35e-05
Ubd	6.64574	7.43e-06
Tfpi2	6.63525	1e-06
Cxcl10	6.6322	1e-06
Hist1h1t	6.62847	6.45e-05
Gm12603	6.62709	7.88e-05
Dynap	6.61209	0.000175458
Csmd3	6.61084	1e-06
Gm19026	6.59399	1.01e-06
Gm26682	6.58808	1e-06
Gap43	6.56998	1e-06
Grm7	6.55774	6.45e-05
Chga	6.55301	0.000639329
Tac1	6.54895	3.04e-05
Ltbp2	6.54272	1e-06
Tnni3k	6.52756	2.6e-06
Gpr82	6.5076	8.96e-06
C1ql1	6.49251	1.7e-05
Brinp3	6.46463	8.01e-06
Gkn1	6.46355	2.16e-05
Gm8420	6.45689	1e-06
Cacng4	6.45397	9.8e-06
Gm12609	6.45312	1e-06
Tes	6.44711	1e-06
Fgf21	6.4292	9.9e-06
Mannr	6.42906	0.000201365
Gm2974	6.42766	1e-06
Mex3a	6.42043	1e-06
Gm3373	6.41014	2.48e-06
AI606473	6.40973	0.00575827
Lrrtm2	6.40484	0.000118364
Lgi3	6.39725	4.76e-06
Khdrbs2	6.38819	0.00591761
Cxcl5	6.38084	1e-06
Pbp2	6.37697	4.16e-06
Creb3l3	6.37462	1.25e-06
Plac1	6.37295	0.000117161
Tmprss11b	6.35895	0.000301564
Apol9a	6.35125	1e-06
Lincenc1	6.32388	1.13e-05
Wnt7b	6.30487	1e-06
Areg	6.29157	0.000185801
4930452B06Rik	6.2784	1e-06
Cftr	6.2771	1e-06
Gm26232	6.27671	0.0035703
Cdh24	6.27502	1e-06
Gsg1	6.27298	4.83e-06
Rxfp3	6.26404	0.000276072
Brinp1	6.25186	3.65e-05
Lrrc17	6.24928	1e-06
Alx1	6.24263	0.00235434
Acat3	6.23551	2.32e-06
Htr1b	6.22238	1.56e-05
Spink2	6.21596	3.37e-06
Foxf1	6.21497	1e-06
Rims2	6.18959	1.11e-05
Dcstamp	6.18462	0.00542829
2210011K15Rik	6.16034	1.37e-05
Rab33a	6.13905	5.65e-06
4930435H24Rik	6.12805	8.6e-06
Gm4425	6.12337	3.58e-05
Gm5815	6.11184	1e-06
Gm22973	6.10959	1e-06
Nespas	6.09778	0.000383044
Aqp2	6.09486	0.00105915
2810429I04Rik	6.09426	5.03e-05
Gins2	6.08754	1e-06
Rprm	6.08072	1e-06
Tro	6.07562	1e-06
Ccl3	6.06828	2.76e-06
Gm6634	6.06041	1e-06
Gdf3	6.05455	1e-06
BC018473	6.04117	1e-06
Gm28818	6.02848	6.49e-05
Ms4a7	6.02432	1e-06
1500015O10Rik	6.01381	1e-06
Rgs8	5.98815	0.000456109
Ulbp1	5.98119	1e-06
Gm26316	5.97611	1e-06
Rpl3-ps1	5.96995	1e-06
Rgs16	5.93256	1e-06
C77370	5.93239	1e-06
D030068K23Rik	5.92967	0.0191969
Gm23287	5.92951	1e-06
Col1a1	5.9291	1e-06
Col11a1	5.91298	1e-06
Edil3	5.9081	1e-06
Fam101a	5.89403	5.83e-05
Naip1	5.88143	4.81e-06
Fsd1	5.88044	0.000140408
Basp1	5.86749	1e-06
Serpina3i	5.86259	3.56e-06
Atf7ip2	5.86068	6.08e-05
A730062M13Rik	5.85464	4.29e-05
Apol9b	5.84812	1e-06
Snord21	5.84374	0.020293
Mgarp	5.8372	1e-06
Oscar	5.83712	0.00258712
Raet1e	5.83632	1e-06
Spp1	5.83616	1e-06
Rbp2	5.83277	4.38e-05
Htr2b	5.83117	1e-06
Gm22620	5.82616	1.77e-06
Lipg	5.82148	2.11e-06
Apoc2	5.79808	5.43e-06
Rspo2	5.79176	2.25e-06
5330416C01Rik	5.79122	1e-06
Car6	5.78501	2.35e-06
Clec4n	5.76986	1e-06
Glrp1	5.75412	2.28e-05
Prnd	5.74533	1e-06
Gm24201	5.73286	0.00179338
Phgdh	5.72971	1e-06
BC147527	5.72344	3.93e-05
Cemip	5.72308	1e-06
Col6a4	5.72241	1e-06
4930430E12Rik	5.71529	1.33e-05
Syndig1	5.71202	0.0179358
Atp6v0d2	5.70384	1.13e-06
Gm8883	5.70286	5.69e-05
Ccl12	5.69636	1e-06
5730507C01Rik	5.69288	0.00170458
Ctxn1	5.68833	1e-06
C1qtnf6	5.68372	1e-06
Trem2	5.68064	1e-06
Mmp13	5.6735	2.89e-06
Bnc1	5.67103	0.00333618
Arl4c	5.67102	1e-06
Baalc	5.66915	3.95e-05
Gm29340	5.66271	1.16e-05
Dhx58os	5.66015	0.000184756
Npy2r	5.65802	0.000214165
Ido2	5.65784	0.000121501
Gabrb3	5.656	0.0241285
Gm11476	5.65066	1.2e-05
St18	5.64884	2.12e-05
Map6d1	5.64069	1.74e-05
Nmu	5.64046	0.0107662
Shisa8	5.63531	0.0032055
Gm16006	5.63475	0.000163716
Nxph4	5.63095	5.57e-05
Marcksl1	5.61641	1e-06
Rgs1	5.61496	1e-06
9330154J02Rik	5.61437	1e-06
Grin2a	5.61422	1.55e-06
Gm10093	5.61413	1e-06
Glipr1	5.60877	1e-06
Tmem151a	5.60725	7.94e-06
Fam64a	5.6046	1e-06
Gpr31b	5.6033	9.26e-05
Erich2	5.60067	2.02e-05
Kcne3	5.59423	1e-06
Gm13223	5.58702	0.0231053
Agtr2	5.57934	6.23e-05
Cdh18	5.57621	9.2e-05
Gm14150	5.56085	1e-06
Ccl4	5.56002	1.72e-05
Arg1	5.54788	0.00108563
Syt4	5.53672	4.19e-05
1700003F12Rik	5.53125	2.63e-05
Nap1l2	5.5296	7.35e-05
Cubn	5.52754	1e-06
Prokr2	5.52692	0.00779538
Col3a1	5.51724	1e-06
Csrp2	5.51522	1e-06
Gm6594	5.51356	0.0452188
Tmem169	5.51199	3.18e-05
Zfp804a	5.50383	0.000683713
Dmrta1	5.50065	0.000738962
S100a4	5.49451	1e-06
Stac2	5.49057	1e-06
Rbfox3	5.48657	0.000440206
Unc5c	5.48197	1e-06
Gm14306	5.47564	1e-06
Malrd1	5.45389	0.000786876
Cpne4	5.44484	0.00367309
Platr3	5.43556	0.0543823
Cfap61	5.43089	0.000790954
Gm2115	5.42974	1e-06
Irx2	5.42123	0.00579709
Col1a2	5.42071	1e-06
Gm10020	5.41931	1e-06
Amn	5.41133	0.000772467
Sqle	5.41109	1e-06
Gm14584	5.41078	1e-06
Tmem119	5.41074	1e-06
Fcrls	5.40003	1e-06
Zcchc12	5.3942	0.000246336
Ch25h	5.39206	1e-06
Glis1	5.39173	7.54e-05
Tmc3	5.39119	1e-06
Sox11	5.38648	1e-06
Gm10941	5.38443	1.88e-06
Onecut2	5.38274	0.000157007
Asic1	5.38145	0.000617864
Gm15731	5.37962	0.00254809
Oit3	5.36932	2.32e-05
Vnn1	5.36814	2.9e-05
Gzmd	5.3621	0.106192
Trbc2	5.35953	1e-06
Gm25813	5.35552	0.000295352
Slc7a3	5.34733	1e-06
Tmem200a	5.34069	1e-06
Rnu3a	5.33879	1e-06
Hapln4	5.33287	0.00109054
Fn1	5.33233	1e-06
Kdelr3	5.32273	1e-06
Lama1	5.31981	3.85e-06
4930579C12Rik	5.31649	0.00213527
Mest	5.31489	1e-06
Insl6	5.31004	1.23e-06
Nek10	5.30661	0.000101943
Il11	5.30296	0.00509424
Adgrl3	5.29457	1e-06
A4gnt	5.29349	0.00109074
Drc1	5.28375	0.00019163
Artn	5.27808	1e-06
Gpr55	5.27544	4.43e-05
Rspo4	5.27368	0.0189844
Vax2	5.26589	0.0297167
Rps3a3	5.26497	1.94e-06
Gm8307	5.26272	0.00244851
Mdk	5.26033	1e-06
Gria1	5.25999	2.31e-05
Col18a1	5.25938	1e-06
Podnl1	5.24924	1e-06
Gm23143	5.24703	1.45e-05
Col5a2	5.24557	1e-06
Tubb2b	5.23731	1e-06
Cacnb3	5.23185	1e-06
Lyzl4	5.22896	0.000153813
Sfrp2	5.22809	1e-06
Ereg	5.22589	2.73e-05
Ugt1a2	5.22181	0.000102272
Col12a1	5.2169	1e-06
Ctsk	5.21537	1e-06
S100a3	5.2058	0.000131428
Mcpt2	5.2026	0.00996712
Bcl2a1b	5.19997	1e-06
Foxl1	5.19033	0.000604067
Rgs17	5.18653	1e-06
Nwd2	5.18512	0.0355761
Spock3	5.18505	0.00786472
Lox	5.1836	1e-06
Bcl2a1a	5.16897	1e-06
Gm25890	5.16568	0.000668467
Ngf	5.16474	1e-06
Cela1	5.15864	1e-06
Gm38310	5.15596	0.000144175
Fcrlb	5.14913	0.000301564
Uchl1	5.14315	1e-06
D030062O11Rik	5.13002	2.19e-05
Efna4	5.1263	1e-06
Nsg1	5.12616	1e-06
Cx3cr1	5.1183	1e-06
D330045A20Rik	5.11702	6.39e-06
Lrrc8e	5.11587	1e-06
Nt5dc2	5.10857	1e-06
Clec2l	5.10682	2.95e-05
Cdh26	5.10315	0.0142089
Gm10654	5.10077	0.00267892
Cdh17	5.09859	2.89e-06
Tdrd1	5.09115	0.106582
4932441J04Rik	5.08644	4.4e-05
Scg2	5.08387	0.00404978
Fam19a2	5.07379	4.58e-06
Psat1	5.07266	1e-06
Exo1	5.06606	1e-06
Matn2	5.0648	1e-06
Rpl34-ps1	5.06426	1e-06
Optc	5.06313	4.27e-05
Fscn1	5.06206	1e-06
Mfap2	5.04344	1e-06
Thbs2	5.03908	1e-06
H2-M9	5.0356	0.00422383
Tpbg	5.03102	1e-06
Gm1673	5.02956	1e-06
Peak1os	5.02407	0.000243539
Gm26507	5.02368	0.000382559
Gm16835	5.01606	0.000300124
Camk4	5.01577	1e-06
Cxcr6	5.01545	4.57e-06
Gm20324	5.01342	1.91e-05
Slc1a6	5.01103	0.00109893
Gcnt4	5.00946	1e-06
Gm3052	5.00938	2.87e-06
Klra6	5.00576	0.0009406
3830403N18Rik	4.99511	8.23e-05
Gm266	4.99477	0.000257777
Magee2	4.99457	0.000174635
Tmem181c-ps	4.98715	0.0230233
Tigit	4.98026	0.000286259
Kcnip1	4.9788	0.00014779
Irx1	4.97363	0.023266
Col8a1	4.973	1e-06
Crmp1	4.96465	0.000138693
Angpt4	4.96278	2.74e-06
Ptk7	4.96269	1e-06
Trim71	4.96208	0.00893318
Pydc4	4.96022	0.000196374
Aldh18a1	4.95735	1e-06
Gm18981	4.95658	0.00118698
Trim30d	4.95639	1e-06
G530011O06Rik	4.95579	2.09e-06
Vwce	4.95518	0.000204528
Cpxm1	4.95109	1e-06
Tmeff1	4.95093	1e-06
Gm18190	4.95037	6.61e-05
Gm12758	4.94686	4.81e-05
Ror2	4.93632	1e-06
Serpind1	4.93445	0.000150013
4930455G09Rik	4.92152	0.000198782
Trip13	4.91622	1e-06
Serpinb1b	4.91585	0.00215532
Moxd1	4.91578	0.0022063
Mroh2a	4.91295	0.000617251
Ces1a	4.91187	0.00199023
Ak5	4.90985	1e-06
Cdkn2b	4.90919	1e-06
Loxl2	4.90652	1e-06
Eno4	4.90555	0.000378659
Kcnh3	4.90299	0.00288913
Gm10561	4.90233	1e-06
Cxcl3	4.90077	0.00463698
9330132A10Rik	4.89906	2.84e-05
F9	4.89798	0.000299516
Syn1	4.89488	3.8e-06
Gm19744	4.89315	0.00144237
Sytl5	4.89048	1e-06
Tmem254b	4.88386	0.023266
Slc1a4	4.87632	1e-06
Stc1	4.87563	1e-06
Vmn1r43	4.8743	0.002719
Fhl2	4.87174	1e-06
Fkbp10	4.86766	1e-06
Cdc25c	4.86633	1e-06
Gm10182	4.8615	1.34e-05
Cpa1	4.85968	0.00474678
Csf3	4.85937	0.00584595
Mlc1	4.85913	0.055582
Gm34176	4.85827	0.000342999
Gzme	4.85704	0.0320497
Adamts14	4.85532	1e-06
Kcnj4	4.85509	0.00232231
Gm3608	4.84871	1e-06
Gm5637	4.84567	6.2e-06
Slc9b2	4.84199	4.82e-06
Epb4.1l3	4.84064	1e-06
Il10	4.83905	0.000669694
Ddx43	4.83757	0.000266918
Gm24924	4.83751	0.0439597
Tm4sf19	4.83638	0.000734298
B3gnt7	4.83622	2.38e-06
3300005D01Rik	4.83511	1e-06
2610524H06Rik	4.83441	1e-06
Grin3a	4.83233	0.000960401
Gm11816	4.83225	1e-06
Ccnd1	4.82517	1e-06
Ropn1l	4.82517	3.14e-05
Apln	4.82423	1e-06
Ramp3	4.8191	1e-06
Cnr1	4.81802	1e-06
Klhl35	4.80647	0.00125392
Hoxc12	4.80219	0.213718
Wasf1	4.79985	1e-06
Slc38a1	4.79389	1e-06
Gm9844	4.78986	1e-06
Macc1	4.78925	0.000848372
Rem2	4.78729	0.00122437
Col16a1	4.78606	1e-06
Gm10320	4.78396	4.52e-05
Myo3b	4.78146	0.000108373
Fsip1	4.77992	0.000187967
Tacr1	4.77527	5.75e-05
Rgs22	4.75955	0.000613264
Creg2	4.75479	2.2e-06
Tnr	4.75475	0.00199423
Syt5	4.74799	0.0022665
Slc35f2	4.74616	7.14e-05
8430423G03Rik	4.74485	0.000175362
Gm5620	4.74138	1.53e-05
Arhgef33	4.73942	0.000158313
Hoxc13	4.73927	0.00387654
Hoxb8	4.7385	0.00105541
Gm15867	4.73477	8.05e-05
Klrc1	4.72856	0.000544945
Acp5	4.72732	3.99e-06
Fasl	4.72711	0.000401072
Gm4955	4.72434	2.85e-06
Fam84a	4.72288	0.000135813
Gprin1	4.72218	0.000887823
Igsf5	4.72202	0.000236834
Steap2	4.72163	1e-06
Pdgfc	4.72152	1e-06
Cdh11	4.71642	1e-06
Pnldc1	4.71632	0.00284102
Nrn1	4.71481	1.16e-06
Gm1045	4.7133	0.000835098
Tcf7	4.71319	1e-06
Gm2673	4.71178	0.0198044
Cpz	4.71027	0.00278618
Cdh10	4.70897	0.00394411
Unc13a	4.70505	6.31e-06
Arxes1	4.70455	0.0124451
Gm19412	4.70069	3.27e-05
C130071C03Rik	4.69997	0.0395083
BC028471	4.69307	0.00287832
Gm15998	4.69164	0.000171892
Zbtb9	4.69035	1e-06
Plekhg4	4.68909	1e-06
Mfap4	4.68508	0.000122099
Gm27042	4.68449	0.00032142
Klhl1	4.683	0.0364338
Mecomos	4.68075	0.0140667
Il12b	4.67861	0.00466197
Msr1	4.67362	1e-06
Hgf	4.67288	1e-06
Igfbp3	4.67203	1e-06
Cep55	4.6682	1e-06
Vcan	4.65747	1e-06
Siglec15	4.65653	0.0166826
Lhfpl2	4.65427	1e-06
Mc4r	4.64928	0.0127224
H1fx	4.64713	0.000134932
Ccr5	4.64438	1e-06
Rundc3a	4.63473	4.5e-06
Igf2bp3	4.6309	2.32e-06
Cnn1	4.62857	0.000144407
Gm2666	4.62738	0.00363744
Kif26b	4.62551	1e-06
D930048G16Rik	4.62136	0.00327692
Gm24616	4.62057	2.2e-05
4930509G22Rik	4.62039	9.33e-05
Gm19569	4.62038	0.000150224
Serpina1b	4.61998	0.0439452
Ptprv	4.60271	1e-06
Igf2bp2	4.60125	1e-06
E230025N22Rik	4.59806	0.000802659
Ms4a6d	4.59761	1e-06
Fblim1	4.59305	1e-06
Tex26	4.59289	0.0014938
Gabra4	4.59272	0.0764385
Cdk1	4.58754	1e-06
Dnah7c	4.58461	0.00288603
Gm1141	4.58359	0.000393338
Ugt1a6a	4.58308	1e-06
Ckap2	4.58159	1e-06
Psd	4.57929	7.14e-05
Cdh3	4.57878	8.15e-05
Itga5	4.57755	1e-06
Stra6	4.57673	0.0014288
Scimp	4.57639	1e-06
Gm17308	4.57437	0.00116586
Mapk15	4.57427	0.00671975
Platr22	4.56472	0.001851
Chrm4	4.56459	0.0122574
Cxcl9	4.56397	1e-06
Gpr34	4.5629	1e-06
Pak3	4.56237	1e-06
Mmp14	4.56131	1e-06
Bend6	4.55717	1e-06
Lrrtm1	4.55475	0.0162148
Tmem98	4.5509	1e-06
Klhdc8a	4.54792	1.4e-05
Fendrr	4.54716	0.0273999
Il13ra2	4.54466	0.000413877
Rps13-ps1	4.54416	1e-06
Depdc1a	4.53915	1e-06
Cxcl2	4.53894	8.79e-05
Rin1	4.53852	1e-06
Rbp1	4.53731	1e-06
Gm1966	4.53458	0.000777779
Cenpm	4.53112	1e-06
Ccdc89	4.52925	0.000988642
Kif6	4.52904	0.00197191
Pou4f2	4.52851	0.0337957
Gm10406	4.52801	0.00182447
Gm7609	4.5227	3.14e-06
Cd5	4.52006	0.00423605
Gm8108	4.51917	0.0475995
Ism2	4.51843	0.00136898
Glrb	4.51686	1e-06
Dap	4.51459	1e-06
Rnf151	4.51458	0.00296723
Oprd1	4.51352	0.00871867
Soat2	4.50838	1e-06
Gtse1	4.50672	1e-06
Megf6	4.5046	0.000144407
Cd200r4	4.50343	1e-06
Klrg1	4.50002	0.00229786
Gjb3	4.49509	1.06e-05
Rab39b	4.49346	1e-06
Spdl1	4.48979	1e-06
Prkar1b	4.48684	1e-06
Wdr63	4.48655	0.00350695
Col6a3	4.48325	1e-06
Serpinh1	4.48104	1e-06
Kctd4	4.47872	0.0100069
Sprr1a	4.47768	0.00507551
Slc7a4	4.47418	1e-06
Ppap2c	4.47224	1e-06
F7	4.45972	0.0115038
Sparc	4.4578	1e-06
Ctss	4.45743	1e-06
Fcgr1	4.45647	1e-06
Gxylt2	4.45345	1e-06
Ccdc36	4.45217	0.00239391
Prkg2	4.45024	1.07e-05
Tsx	4.44929	0.00104976
Gm15381	4.44536	0.000786077
Mex3b	4.44501	1e-06
Cks2	4.44354	1e-06
Nyap1	4.44346	1e-06
Cd109	4.44015	1e-06
Rcor2	4.4395	1e-06
B4galnt4	4.43783	1e-06
Zan	4.43755	3.92e-06
5730559C18Rik	4.43745	1.53e-05
Doc2b	4.43725	1e-06
Dclk1	4.43708	1e-06
Dctd	4.43623	1e-06
2810408I11Rik	4.43561	1e-06
2810417H13Rik	4.4355	1e-06
Naip3	4.43462	0.00115826
Gm30074	4.43085	0.00138296
Racgap1	4.43065	1e-06
Gsto2	4.4295	6.13e-05
Frmpd3	4.42862	0.0670423
Gm6404	4.42755	0.000631965
Gm20554	4.42711	0.0291818
Myo1a	4.42609	0.000631238
M1ap	4.42468	1.56e-05
Lrrc73	4.41924	0.000269045
5031415H12Rik	4.41826	0.000326382
Gpr39	4.4073	0.000854899
A530040E14Rik	4.40097	1.61e-05
Hells	4.39594	1e-06
Acpp	4.39517	0.000104965
Ptgs2	4.39243	6.72e-06
Gm23238	4.38994	0.00127734
Gm7862	4.3884	0.00022145
Hecw1	4.38505	0.0273808
Adh7	4.38464	1e-06
4933421A08Rik	4.3846	0.00370303
Pmaip1	4.37751	1e-06
Havcr2	4.37585	1e-06
Aox4	4.37524	0.00211767
Dscc1	4.36552	1e-06
Pbk	4.36521	1e-06
Gpr85	4.36445	1e-06
8030453O22Rik	4.36404	0.000721367
Capn6	4.35864	1e-06
Tvp23a	4.35748	1e-06
Pla2g2e	4.3567	0.0118346
Zfp57	4.35601	1e-06
Rad51ap2	4.35497	0.00208527
Gm8276	4.35395	1e-06
Gnat2	4.35241	2.15e-05
Dlx4	4.34903	0.0294757
Cdc20	4.34675	1e-06
Lipc	4.34525	0.00411728
Rnu1b2	4.34401	0.0322926
Gm22579	4.34269	0.0678308
Gm13597	4.34145	0.000338566
Lrp8	4.34108	1e-06
Car12	4.34079	5.56e-06
Dppa2	4.33867	0.0140435
Cyp7b1	4.33829	1e-06
Kcnmb4	4.33678	5.04e-05
Sh2d5	4.33646	0.000106114
Slit2	4.33509	2.92e-05
Rhod	4.33373	1e-06
Twist1	4.32705	1e-06
Rnu73b	4.32598	0.00218578
Ska3	4.32501	1e-06
Gm1070	4.32311	0.000600902
Gm4262	4.3199	0.000410592
Pdia5	4.31958	1e-06
Ydjc	4.31868	1e-06
Bgn	4.31763	1e-06
Kif20a	4.31737	1e-06
Trim59	4.3173	1e-06
Cd1d2	4.31392	0.00557954
Cd72	4.31101	1e-06
Rpp25	4.3109	0.0129801
Shcbp1	4.31032	1e-06
2900011O08Rik	4.30921	0.00351102
Slc13a5	4.30899	0.0626624
Piwil4	4.30851	2.21e-06
Oas1g	4.30432	1e-06
Pgam1	4.30421	1e-06
Olfr111	4.30328	0.00307584
Aif1	4.30083	1e-06
Ptchd4	4.29862	0.000453269
4930467D21Rik	4.2986	0.0169769
Slc9b1	4.29478	0.0223846
Gpc2	4.2934	1e-06
Cacng8	4.29238	0.00137639
Lxn	4.29166	1e-06
Soga3	4.28861	0.0119921
Rpsa-ps5	4.28801	0.00134606
Col5a1	4.28566	1e-06
Igsf10	4.28472	1e-06
Thy1	4.28319	1e-06
Dlgap1	4.28022	0.0001101
Sox4	4.27622	1e-06
Gpr156	4.27588	0.00152948
Tspan11	4.27562	1e-06
Melk	4.27218	1e-06
Ankrd45	4.27189	0.029989
Tuba1a	4.26931	1e-06
Trpm6	4.26863	1e-06
Ly86	4.26563	1e-06
Akr1b8	4.26055	1e-06
Ptprn2	4.25815	0.0371624
Gm14137	4.25791	3.53e-06
S100a6	4.25778	1e-06
Zdhhc15	4.25574	1e-06
Gm15850	4.2557	0.00232303
Cks1b	4.25556	1e-06
Ndc80	4.25309	1e-06
Dkk2	4.25283	1.62e-05
Tcp11x2	4.25092	0.0301476
Gm3453	4.25015	0.0318692
Gm5292	4.24752	0.0008316
Alk	4.24346	0.0147688
Serp2	4.24307	2.83e-05
Arhgef19	4.24296	1e-06
Gm6166	4.24161	1e-06
Ngfrap1	4.24119	1e-06
Tuba1c	4.24082	1e-06
Clgn	4.23588	0.00295435
Gm1972	4.23533	0.00466786
F2rl1	4.23304	1.02e-06
Gm15651	4.22823	0.00291039
Vmn1r210	4.2278	0.0552318
Rhpn1	4.22241	1e-06
Arxes2	4.2222	1e-06
C3ar1	4.21662	1e-06
Rasgrf1	4.20617	0.0129032
Erdr1	4.19827	1.96e-06
Trim9	4.19657	0.0378741
Pcbd1	4.1942	0.000323975
Btn1a1	4.19345	0.0505382
Spire2	4.19295	3.16e-05
Olfml2b	4.19293	1e-06
AI427809	4.1916	1e-06
Tmem198	4.18878	0.000772628
Otud7a	4.18738	0.0399538
Tyms	4.18644	1e-06
Egfros	4.18162	1.64e-05
Psma8	4.18138	0.000997117
4930447C04Rik	4.17802	0.0260123
4933413C19Rik	4.17331	1e-06
Frrs1l	4.17227	0.0091292
Cenpi	4.16998	1e-06
Gm17396	4.16891	6.38e-05
Gm6377	4.16463	1e-06
AA414768	4.16355	1e-06
mmu-mir-703	4.16143	0.00138887
Asns	4.15952	1e-06
Ripk3	4.15857	1e-06
Gpr65	4.15607	1e-06
Dnm3os	4.15523	1e-06
Gm2260	4.15469	0.354064
Rbm46	4.15422	0.000256058
Gm19589	4.15021	0.00990693
Aard	4.14241	0.0117523
Gm379	4.14195	0.0216311
5830418P13Rik	4.13947	0.00451523
Hsf5	4.13852	0.00105314
Plxna4os1	4.13233	0.000694292
Ccl5	4.12943	1.97e-06
Prr36	4.12524	0.000460017
Upp1	4.12475	1e-06
Rcn1	4.12274	1e-06
Xrra1	4.1204	0.00109167
Plat	4.12038	1e-06
A2m	4.11825	0.0741402
Anln	4.11701	1e-06
Rasl10a	4.11516	0.00468736
Veph1	4.11452	0.00179686
Lancl3	4.10579	1e-06
Tert	4.10262	1e-06
Serpina3e-ps	4.10248	0.0136041
Cxcl16	4.09995	1e-06
Snord118	4.09909	1e-06
Gm13212	4.09783	7.19e-06
Myof	4.09643	1e-06
Bean1	4.09627	1.29e-05
Ppic	4.09494	1e-06
Aunip	4.09127	1e-06
Bok	4.09105	1e-06
Adamts7	4.09092	1e-06
Xkr5	4.08758	1.5e-06
Fstl1	4.08581	1e-06
Gm16325	4.08564	0.00468371
Sh3gl3	4.08398	0.000115381
4930524J08Rik	4.08015	0.00155519
Troap	4.07443	1e-06
Nkain3	4.0705	0.0142757
3010003L21Rik	4.0639	0.000532303
Spaca1	4.06259	0.0284874
9330104G04Rik	4.05703	5.68e-05
Col7a1	4.05578	0.0015415
Sirpb1c	4.05571	1e-06
Mycbpap	4.05235	0.00610899
Trim46	4.04399	1e-06
Serpine1	4.04277	1e-06
Ptchd1	4.04263	1e-06
Tnfrsf11b	4.04007	1e-06
Mx1	4.03987	1e-06
Sdc1	4.03848	1e-06
A630014C17Rik	4.03808	0.0130308
Etv4	4.03762	1e-06
Aspg	4.03669	3.95e-05
Necab2	4.03453	0.000769509
Snai1	4.03412	1e-06
Sec24d	4.0331	1e-06
Sh2d1b1	4.03268	1.61e-05
Nsun7	4.03232	0.000336982
Zic5	4.02476	0.100928
Spink10	4.02394	0.00884531
Ttk	4.02244	1e-06
Tnip3	4.02181	8.88e-06
Ect2	4.02121	1e-06
Cdr2l	4.02111	1e-06
Gpx8	4.01587	1e-06
Gm9845	4.01254	0.00408268
Klra2	4.01169	1e-06
Gm11639	4.01073	0.0503586
S100a5	4.00617	0.0330945
A630033H20Rik	4.00566	1e-06
Ptgs2os2	3.99693	0.00263248
Dbf4	3.99618	1e-06
Carlr	3.99446	0.00916763
Skp2	3.99374	1e-06
Plk4	3.99219	1e-06
Layn	3.9891	1e-06
Cdkl4	3.98707	0.00614167
Ggn	3.97994	0.000445504
Zcwpw1	3.97782	1e-06
Sptbn4	3.97741	0.00206439
Fam71f1	3.97239	0.00300343
Gm8464	3.97225	5.82e-05
Oaf	3.97032	1e-06
Mthfd1l	3.96637	1e-06
Gabbr2	3.96165	0.0212203
Col27a1	3.96049	1e-06
4930540M05Rik	3.96031	0.00258715
8030451A03Rik	3.9556	0.00302197
Adgre1	3.9538	1e-06
Espl1	3.95358	1e-06
St8sia2	3.95108	0.00510409
Tmsb10	3.94662	1e-06
8030445P17Rik	3.9447	0.159502
Pi4k2b	3.94461	1e-06
Lpar2	3.93641	1e-06
D6Ertd527e	3.93586	0.00136815
Lgals1	3.93567	1e-06
Ifi44l	3.93214	0.00421181
Car13	3.93115	1e-06
Kpna2-ps	3.929	0.000671087
Gale	3.92819	1e-06
Pde3b	3.92463	1e-06
Snhg18	3.9224	1e-06
Mpeg1	3.92209	1e-06
Gm3411	3.92133	0.000227819
Col4a5	3.92034	1e-06
Rab31	3.92012	1e-06
Enthd1	3.91848	0.0190832
Iglon5	3.91479	0.000193502
AW551984	3.9139	0.000147781
Galk1	3.91219	1e-06
Runx3	3.91057	1e-06
Gm10825	3.91038	1e-06
Sema3a	3.90551	1e-06
Cenph	3.89973	1e-06
Mcm6	3.89948	1e-06
Adamts16	3.89852	0.0022861
Sorcs2	3.89841	1e-06
Maats1	3.89819	0.00150538
Prrx2	3.89329	1e-06
Trim69	3.89213	0.00291314
Fabp5	3.89125	1e-06
Snora52	3.89099	0.00614203
Cdca7l	3.88772	1e-06
Fmn1	3.88716	1e-06
Ccdc116	3.88483	1.19e-05
Dync2h1	3.88469	0.000530766
A130051J06Rik	3.88407	1e-06
Nipal1	3.87783	7.41e-06
Gdf7	3.87596	0.0262082
Srd5a1	3.87247	1e-06
Sgol1	3.86803	1e-06
Bcl2a1d	3.86502	1e-06
Syce2	3.865	1e-06
Saa3	3.85975	6.4e-05
C1qb	3.8571	1e-06
Ndst3	3.85639	1e-06
Pdpn	3.85505	1e-06
Gm5920	3.85365	0.0452885
Serpina3h	3.85277	0.00053053
Glyat	3.8515	0.0211887
Klra7	3.84935	0.0150354
Slc7a11	3.84928	1e-06
Morc1	3.8475	0.126864
Klri2	3.84694	0.00491979
2610316D01Rik	3.84222	0.0434876
Epha3	3.83891	0.00029152
Pafah1b3	3.83803	1e-06
Fabp7	3.8371	0.00970252
Lpxn	3.83265	1e-06
Lgals3	3.83175	1e-06
Gm28809	3.82727	0.00485868
Gm12522	3.82518	0.00598184
Terc	3.82483	1.28e-05
Gm26130	3.82468	1e-06
Vstm5	3.82452	0.00104364
Prdx4	3.82379	1e-06
1700001L05Rik	3.82016	1e-06
Ankrd55	3.81854	0.000417952
Ephb3	3.81732	1e-06
Tcf19	3.81683	1e-06
Ms4a4c	3.81574	1e-06
Sgk2	3.81384	0.0150637
Emilin1	3.81326	1e-06
Has2	3.81319	1e-06
Ly9	3.80917	1e-06
Clic1	3.80898	1e-06
Armcx2	3.80853	1e-06
A4galt	3.804	1e-06
Zfpm2	3.79765	1e-06
Sema4g	3.79735	1e-06
Sapcd1	3.79716	0.00233025
Zc3h12d	3.79675	1e-06
Rcn3	3.79662	1e-06
Ext1	3.79473	1e-06
Enpp1	3.79088	1e-06
Soat1	3.79022	1e-06
Robo2	3.78979	2.23e-06
Il21r	3.78918	1e-06
Catip	3.78412	1e-06
Nxf2	3.7816	0.0013403
Ckap4	3.78133	1e-06
Mthfd2	3.77783	1e-06
Pgam1-ps2	3.77634	1e-06
Gzmk	3.77429	0.0185798
Akr1c13	3.77252	1e-06
1190002F15Rik	3.76652	1e-06
Cd276	3.76602	1e-06
Kcnj15	3.76496	1.54e-06
Col6a1	3.76443	1e-06
E330011M16Rik	3.76225	0.00500477
Gm15975	3.75317	1e-06
Knstrn	3.75165	1e-06
Vim	3.7515	1e-06
Gria2	3.7511	0.0337946
Sdc2	3.7459	1e-06
Nuf2	3.74371	1e-06
Myrf	3.74334	0.013104
Gm11653	3.74149	0.000208517
Cacna1f	3.73868	0.0102794
Maged1	3.73856	1e-06
Traf1	3.73626	1e-06
H60b	3.73577	0.00273555
Inhba	3.73567	1.21e-06
Prc1	3.73474	1e-06
Ffar4	3.73439	0.027971
Speer3	3.73407	0.0783942
Pcdh15	3.73286	0.000131517
Ephb2	3.73156	1e-06
Sh3pxd2b	3.73032	1e-06
Gm13237	3.72991	0.00274698
Chaf1b	3.72871	1e-06
Gm22	3.72478	1e-06
Micall2	3.72402	1e-06
Gm8894	3.72233	0.00243279
2610318N02Rik	3.72166	0.00615386
Cx3cl1	3.7202	1e-06
4930558J18Rik	3.71881	0.000157242
Fanca	3.71682	5.24e-05
Tenm4	3.71619	7.82e-06
P2ry13	3.71518	1e-06
Vasn	3.71399	1e-06
Tssk6	3.71238	0.00533045
Scarf2	3.71073	1e-06
Chst2	3.71069	1e-06
C330027C09Rik	3.70967	1e-06
Fam171b	3.70842	1e-06
Siglec1	3.70798	1e-06
Kctd11	3.70734	1e-06
Cdh2	3.70659	1e-06
Gm25360	3.70503	1e-06
Uhrf1	3.70283	1e-06
Glipr2	3.70068	1e-06
Vill	3.70034	1e-06
Mmp16	3.69949	1e-06
Gm7389	3.69935	0.0116097
Dscam	3.69621	0.0073101
Gm13248	3.69401	2.03e-06
Brip1	3.69354	1e-06
Celf4	3.69163	1e-06
Gal	3.68988	0.0483496
Gm3558	3.68805	1.08e-05
Dok6	3.6873	0.00086012
Ifi27l2a	3.6871	1e-06
Nxph1	3.68531	0.121529
Parpbp	3.68526	1e-06
Ankrd66	3.68176	0.00419225
Parvaos	3.67924	0.0339452
2700099C18Rik	3.67801	1e-06
Hk1os	3.67481	0.00310837
Ddias	3.67184	1e-06
Cntn4	3.67148	0.0720802
Dbn1	3.67062	1e-06
Nup210l	3.6689	1e-06
5930403N24Rik	3.66794	0.000181569
Slamf7	3.66761	0.00019115
Trib3	3.66743	1e-06
Tmem132a	3.66734	1e-06
Dtl	3.66616	1e-06
Ccna2	3.66421	3.66e-06
Tuba1b	3.664	1e-06
Gm5796	3.66284	0.0222033
Gm9833	3.66218	1e-06
Dusp4	3.66213	1e-06
Gm5466	3.66167	0.00408381
Tmem35	3.66013	0.000140294
Susd3	3.6594	1e-06
Apitd1	3.6575	1e-06
Rab34	3.65721	1e-06
Lrfn1	3.65721	1e-06
Plk1	3.65398	1e-06
Lrr1	3.65124	1e-06
Kif4	3.64908	1e-06
BB557941	3.6486	0.0105092
C5ar2	3.64509	1e-06
Fam26f	3.64463	0.000157477
Pde1b	3.64285	1e-06
Atad2	3.64201	1e-06
Socs1	3.63891	1e-06
Fam167b	3.63804	1.54e-06
Prf1	3.63683	0.00779861
Gzmb	3.63453	0.000713728
Casp3	3.63287	1e-06
Cyp2r1	3.6318	1e-06
Gm9008	3.62774	0.050306
Shank2	3.6248	0.00975464
C77080	3.62322	1e-06
Tead2	3.62213	1e-06
Zfp599	3.61808	0.00114772
Cdc42ep5	3.61666	1e-06
Ccdc109b	3.61353	1e-06
Cabp4	3.61261	0.0108814
Gm10735	3.61252	0.000999806
Gm5879	3.61233	0.00020842
Adra2a	3.61154	1.24e-05
Ms4a4a	3.60974	1e-06
B4galt2	3.60824	1e-06
Htra1	3.6079	1e-06
Gm4419	3.60781	0.00537936
Nptxr	3.60668	1e-06
Ifi44	3.60655	1e-06
Hhipl1	3.60633	1.39e-06
Msi1	3.6059	0.000635681
Cd8a	3.60417	0.00623261
Gm6485	3.60284	0.0038986
E2f1	3.60147	1e-06
Gm14057	3.60057	4.89e-06
AA467197	3.59777	0.000118678
Praf2	3.5975	1e-06
Lbh	3.59716	1e-06
Dhrs9	3.59697	0.000843525
Fam105a	3.59608	1e-06
Tlr13	3.59593	1e-06
Sdk1	3.59566	1e-06
Cd68	3.5939	1e-06
Mastl	3.59349	1e-06
Eomes	3.59305	0.0127486
Lat2	3.59302	1e-06
C1qa	3.5927	1e-06
Prss46	3.58848	0.0557891
Cenpe	3.58635	1.18e-06
Kcnn4	3.58619	1e-06
Olfr810	3.58539	0.160864
4921504A21Rik	3.58508	0.0145507
Gpr162	3.5849	1.81e-05
Glis3	3.5812	1e-06
Mrc2	3.58115	1e-06
Arhgap28	3.5808	1e-06
Tubb6	3.57698	1e-06
Hacd2	3.57676	1e-06
Mab21l3	3.57573	0.00245537
Cenpa	3.57465	1e-06
Inhbb	3.57272	1e-06
Fam167a	3.57101	0.000513378
Txndc2	3.57062	0.00564183
Actn1	3.57009	1e-06
D7Ertd443e	3.56966	0.0318502
Cd8b1	3.56739	0.0149873
Enc1	3.566	1e-06
Tmem97	3.56336	1e-06
Gm4468	3.56197	0.0101981
Abcg3	3.55861	1e-06
Fanci	3.55832	8.58e-06
Icam5	3.55719	0.011635
Tacc3	3.55509	1e-06
Ucn2	3.55381	0.0210079
C1ql3	3.55367	5.18e-06
Bdkrb1	3.55236	0.00161938
Gm24411	3.55209	2.66e-05
Nrg1	3.55167	0.00123427
Abracl	3.5512	1e-06
Ms4a6b	3.5487	1e-06
Gad1os	3.5478	0.0359086
Sh2d1a	3.54755	0.0200722
Oas1a	3.54617	1e-06
Twist2	3.54554	0.00879342
Slc16a11	3.54551	0.0421623
Gm15453	3.54372	3.67e-06
Gm19684	3.54351	0.134146
Gm14230	3.54093	7.9e-05
Scpep1	3.53928	1e-06
Rai14	3.53868	1e-06
Bcl2l14	3.53668	0.0182345
Dgkk	3.53402	0.0033254
Tpm4	3.5333	1e-06
Gm15433	3.53279	0.00179453
Olfml3	3.53098	1e-06
Sp8	3.53035	0.473514
Itgax	3.52972	1e-06
Nek11	3.52714	0.0308832
Gm17383	3.52687	1e-06
Irg1	3.52511	0.000278502
Cd14	3.52426	1e-06
Fam171a2	3.52221	1e-06
Cdca5	3.52027	1e-06
Gm26559	3.5185	0.00155704
Prr11	3.51779	1e-06
Gm9530	3.51562	0.0101096
Fam196a	3.51417	0.0275419
Cnn3	3.51325	1e-06
Krt16	3.5132	0.116819
Tmem26	3.51302	6.36e-06
Kif23	3.51293	1e-06
Tgif2	3.51291	1e-06
Pitx1	3.5123	0.0557777
Nrk	3.51045	2.16e-05
Shcbp1l	3.51002	0.00829628
Emp3	3.5044	1e-06
Ms4a6c	3.50438	1e-06
Guca1b	3.50416	0.00243518
Tbc1d9	3.49996	1e-06
Pcdhb9	3.49718	0.00013374
Limd2	3.49339	1e-06
Calca	3.49266	0.0729123
Vegfc	3.49143	1e-06
Scamp5	3.49031	1e-06
Runx2os1	3.48682	0.00038086
Snora26	3.48588	1e-06
Tnfrsf10b	3.48435	1e-06
Efemp2	3.48066	1e-06
Gprc5a	3.47947	1e-06
Rps15a-ps7	3.47903	7.15e-06
Gm16244	3.47785	0.000290126
Ms4a14	3.47524	1e-06
Lair1	3.47468	1e-06
Fcgr4	3.47433	1e-06
Tsku	3.4721	1e-06
Nr1h4	3.47158	0.000489961
Sohlh2	3.46968	0.0597807
Nphp4	3.46967	1e-06
9530059O14Rik	3.46812	0.000202812
Chpf	3.46705	1e-06
Gm15376	3.46384	0.00916611
Anxa2	3.46328	1e-06
Gpr183	3.46119	1e-06
Orc1	3.4608	1.01e-06
Ccr7	3.46028	0.00118417
Gm6904	3.45842	0.0156489
Mtbp	3.45685	1e-06
Mogat2	3.45532	0.00297464
Gm13264	3.45503	0.189813
Rerg	3.45445	5.62e-06
Art2a-ps	3.45059	0.031677
Stag3	3.44853	2.34e-05
Ptgs2os	3.44771	0.0151057
Slc39a6	3.44473	1e-06
Emb	3.44362	3.54e-06
Chrna1os	3.4435	3.03e-05
Phf11b	3.44287	1e-06
Tmprss7	3.44099	0.059359
Igflr1	3.43761	0.160769
Cenpf	3.4367	0.000146684
Cfl1	3.43234	1e-06
Gm37233	3.43183	1e-06
AK157302	3.43132	5.76e-06
Src	3.4288	1e-06
Tnfrsf11a	3.4286	1e-06
Gm13166	3.42738	0.000434554
Dpep2	3.42674	2.32e-06
Gm19557	3.42482	0.0034873
Ercc6l	3.42408	1e-06
Ccdc148	3.42222	0.000358934
Nek2	3.42139	1e-06
9930012K11Rik	3.41648	1e-06
Hmgn3	3.41624	1e-06
Slamf9	3.41583	1e-06
Pcolce	3.41349	1e-06
Hapln1	3.41285	0.111404
Tfap2a	3.41189	0.063397
Gpsm2	3.41085	1e-06
Gm36401	3.41057	2e-05
Gm22614	3.40848	0.0388906
Gm5456	3.40816	0.0188441
Cdca8	3.4081	1e-06
Arl11	3.40734	1e-06
Fstl3	3.404	1e-06
Tmem123	3.39744	0.000639392
Begain	3.39711	0.000148924
Ccr6	3.39669	0.0477839
Rnu5g	3.39553	0.0132171
Gm23105	3.39459	0.0194154
Usp51	3.3926	0.0245379
Col6a2	3.3912	1e-06
Nr2f1	3.38995	1e-06
Spats2	3.38934	1e-06
Pi15	3.38914	0.00450464
Kcnd1	3.38896	1e-06
Slc37a2	3.38885	3.06e-06
Gm24305	3.38863	1e-06
Cda	3.38709	1e-06
Ugt1a7c	3.38391	2.43e-06
2700033N17Rik	3.38367	0.0334274
Snord33	3.38287	0.0643042
Cpa6	3.38264	0.0501714
Rad54b	3.38145	1e-06
Zbp1	3.38111	1e-06
Olfm2	3.38024	0.0388914
Mmp23	3.37969	4.92e-06
Arpc1b	3.37865	1e-06
Gm17057	3.37804	0.0160322
Smim3	3.36995	1e-06
Fignl1	3.36836	1e-06
Zwilch	3.36753	1e-06
Lamb1	3.36693	1e-06
Kcnk13	3.36226	1e-06
Syt17	3.35998	0.000108469
Tg	3.35839	1.46e-05
Frk	3.35805	1e-06
Ccnb2	3.3578	1e-06
Dchs1	3.35676	1.9e-05
Kntc1	3.35448	0.000486397
2810433D01Rik	3.35176	0.000350526
Nlgn3	3.35162	0.00806832
Snora64	3.34929	3.95e-05
Gm6180	3.34908	1.81e-05
A830082K12Rik	3.34689	1e-06
Stx1a	3.34627	1e-06
4931428F04Rik	3.34406	1e-06
S100a11	3.34103	1e-06
Tubb5	3.3394	1e-06
Pif1	3.33873	2.47e-05
Runx2	3.33537	1e-06
1700086P04Rik	3.33512	0.0447543
F2r	3.33461	1e-06
Nuggc	3.33433	0.00646325
Cdca2	3.33346	1e-06
Diap3	3.33316	7.07e-06
Il2rg	3.33314	1e-06
Gm5124	3.33113	1e-06
Lppr3	3.32708	0.00012792
Ddah2	3.32706	1e-06
Adam8	3.32698	3.51e-06
Gm12411	3.32238	0.000140981
Angptl4	3.32233	1e-06
Ier5l	3.3219	1e-06
Hdx	3.32141	1e-06
Aspm	3.31787	1.85e-05
Fbxl13	3.31341	0.00823019
Hopx	3.31187	1e-06
Sapcd2	3.31118	1e-06
Msh4	3.31104	0.00713644
Baiap2	3.31041	1e-06
P2ry12	3.30893	1e-06
Hoxaas3	3.30455	0.00497533
Rac3	3.30299	1e-06
Tmem179	3.30296	0.210614
Bub1b	3.3029	1e-06
Slc3a1	3.30232	0.00227748
Ckap2l	3.29907	1e-06
Slc7a1	3.29858	1e-06
Tnfsf8	3.29827	0.00024034
Capg	3.29692	1e-06
Cstb	3.29511	1e-06
Mdfi	3.29327	1e-06
Eva1b	3.29158	1e-06
Nptx1	3.29037	0.00334367
Limk1	3.2876	1e-06
Lrch2	3.28721	1e-06
Ccdc169	3.28676	0.00715885
Arntl2	3.28427	6.76e-05
Slamf8	3.28329	1.23e-05
Gm15413	3.27538	0.0233263
Birc3	3.27416	0.000746598
Tlr1	3.26972	1e-06
Pde6a	3.26806	0.0132437
Dok1	3.2658	1e-06
Cul7	3.26457	1e-06
Gm14636	3.26407	1e-06
Cd44	3.26381	1e-06
Iqgap3	3.26375	1e-06
Gm13456	3.26357	1e-06
Bmp15	3.2625	0.036712
Slfn9	3.2622	1e-06
Gpr173	3.26164	1e-06
Mfsd2a	3.26156	9.8e-05
Loxl1	3.26114	1e-06
Nlrp3	3.25991	1e-06
Agbl2	3.25979	8.67e-05
Mmp19	3.25975	1e-06
Slc25a24	3.25874	1e-06
Myo1h	3.25615	1e-06
Aspn	3.25523	5.02e-06
Dnajb3	3.25478	0.0593406
Tgfbi	3.25428	1e-06
Gm15232	3.24918	0.00690406
Gm26651	3.24905	0.00970895
Aldoc	3.24869	1e-06
Enox1	3.24658	1e-06
BC055324	3.24567	1e-06
Gm12751	3.24481	0.00355201
2700069I18Rik	3.24373	0.00471512
Twf1	3.24082	1e-06
Renbp	3.24017	1e-06
Tlr8	3.23999	1e-06
Gal3st4	3.23849	0.000330017
Zfp7	3.23829	1e-06
Gm12715	3.23638	1e-06
Arsa	3.23609	1e-06
Pcdhgc5	3.23074	1e-06
Hoxb9	3.22918	0.00042292
Nradd	3.22917	1e-06
Chaf1a	3.22665	1e-06
Pdcd1	3.22565	0.0194883
Fut4	3.22517	1e-06
Kcnab3	3.22347	2.55e-05
Prelid1	3.22136	1e-06
Ccr2	3.22092	3.96e-06
Cdca7	3.22086	1e-06
Stambpl1	3.22073	1e-06
Tmem255a	3.21637	5.55e-06
Mgst2	3.21562	0.00421694
Tspyl5	3.21438	1e-06
Col8a2	3.21408	0.00348518
Il13ra1	3.21268	1e-06
Rnf182	3.21251	0.0335408
C1qc	3.21155	1e-06
C920009B18Rik	3.21048	4.4e-05
P2ry6	3.20691	1e-06
Gm5150	3.20561	1e-06
Gm2396	3.20375	0.013996
Fam114a1	3.20318	1e-06
Klri1	3.20239	0.0334678
Ppfia4	3.20219	1e-06
Gm20939	3.20158	1e-06
Tspo	3.20144	1e-06
Gdf15	3.2006	0.0168475
Evi2a	3.20028	1e-06
Arsj	3.19944	1e-06
Mms22l	3.19794	1e-06
Recql4	3.19772	1e-06
Trp53i11	3.19623	1e-06
Cetn4	3.19552	1e-06
Xcl1	3.19306	0.0181976
Gm9800	3.19191	1e-06
Syt8	3.19175	0.0438841
Cmtm3	3.19121	1e-06
Hexb	3.19114	1e-06
Npnt	3.19002	2.3e-05
Mov10	3.18788	1e-06
Unc5b	3.18705	1e-06
Ccr1	3.1866	1.19e-06
Slc13a3	3.18611	3.1e-05
Slc16a4	3.18542	0.000305131
Ccdc80	3.1839	7.06e-06
Cnn2	3.18347	1e-06
Nmnat2	3.18213	1e-06
Rgs10	3.18177	1e-06
Lingo1	3.18104	0.00222557
Bid	3.18097	1e-06
Rad18	3.17896	1e-06
Nol4	3.1788	0.000481078
Smc2	3.17874	1e-06
Dnah7a	3.17704	0.0762083
Slc2a6	3.17693	2.63e-06
Kcnab2	3.17681	2.55e-06
Pdk3	3.17627	1e-06
Ly75	3.17499	2.29e-05
Dbndd1	3.17273	0.0425223
Plod2	3.17102	1e-06
Glb1	3.17022	1e-06
Ces2e	3.17005	0.0166892
Nfkbie	3.16979	1e-06
Myo7a	3.16955	1e-06
Slc25a13	3.1684	1e-06
Rps15a-ps5	3.16795	0.00090382
Gm19426	3.16587	0.000841649
Mlkl	3.16548	1e-06
Kirrel3	3.16535	1.39e-05
Srpx2	3.16525	1e-06
Slc7a5	3.16503	1e-06
5830417I10Rik	3.16264	1e-06
Chsy1	3.16211	1e-06
Gm4724	3.16035	1e-06
Gm12976	3.15998	0.0223284
Cd80	3.1595	2.46e-06
Vash2	3.15852	1e-06
Kif27	3.15802	8.19e-05
Cd180	3.15782	2.82e-06
Slc7a7	3.15664	1e-06
Snx7	3.1565	1e-06
Gm24888	3.15635	0.000814648
Snord49b	3.15604	0.000341846
Cfap69	3.15565	5.68e-06
Cdkn3	3.15344	0.000145123
Rfx8	3.15124	0.0421387
Chek1	3.15035	1e-06
1810062G17Rik	3.14812	8.36e-05
Stmn1	3.14805	1e-06
4921536K21Rik	3.14678	0.000432886
Tmprss6	3.14599	0.0134578
Colec12	3.14554	1e-06
Vmn2r29	3.14534	0.0123754
Rian	3.14531	0.00255895
Tnfaip6	3.14274	1.13e-06
Hist1h2ac	3.14272	1e-06
Kcna4	3.14214	0.015023
Axdnd1	3.14143	0.0155155
Tlr2	3.13918	1e-06
Armc2	3.13761	1e-06
Fam109b	3.13677	1.34e-06
Zfp125	3.1359	1e-06
Anxa5	3.13518	1e-06
Cyp3a13	3.13373	0.128207
Pmel	3.13339	0.00922275
Plk2	3.13051	1e-06
Gm996	3.1296	0.0132433
Ska1	3.12921	3.75e-06
Clstn2	3.12703	0.00472582
Loxl3	3.12511	1e-06
Lurap1l	3.1249	1e-06
Arhgap22	3.12435	6.51e-05
Hist1h4n	3.1221	3.18e-06
Apba2	3.12072	0.0651487
L3hypdh	3.12016	1e-06
Ccl22	3.11749	0.0375952
Adgra2	3.11698	6.33e-06
Dusp5	3.11575	1e-06
Gja1	3.11287	1e-06
Clca2	3.11197	0.000371054
Tyrobp	3.10758	1e-06
Arfgap3	3.10667	1e-06
Tnfrsf26	3.10644	0.000213094
S100a10	3.10571	1e-06
Snai2	3.10513	1e-06
S1pr2	3.10497	1e-06
Gm13832	3.10493	0.0499456
Rgs9	3.10362	0.0007741
Itgb7	3.10304	2.13e-05
Actg-ps1	3.10262	0.0141885
Skap1	3.10257	0.00245537
Sphk1	3.10191	1e-06
Als2cr12	3.10184	0.0109079
Chic1	3.0986	1e-06
Lppr2	3.09824	1e-06
Srrm4	3.09745	0.00704921
Flnb	3.09724	1e-06
Mir6236	3.09515	0.00288249
Epn3	3.09488	0.068022
Lag3	3.09407	6.09e-06
Gpr137b	3.09394	1e-06
Gm10409	3.09367	0.0782866
Sgtb	3.09278	1e-06
Rufy4	3.091	0.0132298
Gm13251	3.09086	3.64e-06
Ltc4s	3.09042	1e-06
Rbp4	3.0902	0.00119947
Me2	3.08985	1e-06
Hpse	3.08825	1e-06
Cpt1c	3.0876	1e-06
Pgm1	3.08696	1e-06
Anxa1	3.08692	1e-06
Ctnna2	3.08571	0.114478
Unc93a	3.08501	0.00510751
Fam60a	3.08317	1e-06
Hmox1	3.08211	1e-06
Gm26703	3.08026	0.015478
Gm6768	3.08016	1e-06
Hkdc1	3.0797	0.0372239
Antxr1	3.07696	1e-06
Fgl1	3.07618	0.109621
Galnt3	3.07516	0.000512834
D430019H16Rik	3.07515	0.00435232
Nanos1	3.07429	1e-06
Gm2423	3.07428	0.0018227
Spred3	3.07416	1e-06
Gm14446	3.07377	9.72e-05
Lef1	3.07361	0.00208641
Efcab11	3.07348	1e-06
Mirg	3.07285	0.00497533
Klrb1c	3.0727	0.000273677
Gm5431	3.07112	1e-06
Klrb1b	3.07026	0.00104199
Cd6	3.06941	0.0160138
Nnmt	3.06912	1e-06
Faxc	3.06706	1e-06
Pmepa1	3.06637	1e-06
Cdt1	3.06553	3.85e-06
Dpysl3	3.06485	1e-06
Eif4ebp3	3.06337	0.051181
Gm5424	3.06308	0.00433099
Kcnq1	3.06158	2.1e-05
Fcer1g	3.05874	1e-06
Spc25	3.05777	3.29e-06
Gm8399	3.05748	1e-06
Taco1os	3.05694	0.000815003
Gm11769	3.05665	0.0142105
Tceal8	3.05641	1e-06
Kng2	3.05558	0.0139518
Eno2	3.05543	4.22e-06
Cntn1	3.05525	0.00393665
Rad51ap1	3.05493	2.64e-05
Diras2	3.05452	0.00209909
Lmntd1	3.05449	0.00790156
Tph2	3.05407	0.171246
Mtmr11	3.05282	5.2e-06
Slc15a3	3.052	1e-06
Gm13470	3.04709	0.0411318
Plaur	3.04606	1e-06
Fam71f2	3.04528	0.00287832
Gm26637	3.0396	0.0478126
Tmem158	3.03929	1e-06
Gm5844	3.03891	2.27e-06
Sirpb1a	3.03877	4.46e-05
Ddx11	3.03731	1e-06
Gm16685	3.03499	0.0391575
Gad2	3.03224	0.460061
Fcgr3	3.03216	1e-06
Prcp	3.03174	1e-06
Pvrl2	3.03104	1.21e-05
Milr1	3.03071	8.41e-05
St3gal4	3.02672	1e-06
Cdk6	3.02574	1e-06
C430049B03Rik	3.02501	1e-06
Aldh1l2	3.02448	1e-06
Scd2	3.0243	1e-06
Casp1	3.02305	0.000554467
Ccdc30	3.02282	0.00346832
Stk32b	3.02134	0.0367165
Platr25	3.02036	2.91e-06
Pole2	3.02022	1e-06
Rpl3-ps2	3.01992	0.00582412
Creb3l1	3.01958	1e-06
Pde11a	3.01886	0.0042269
Oasl1	3.01814	1e-06
B3gnt9	3.01431	1e-06
Asphd2	3.0137	0.00332232
Hpgd	3.01228	0.000862718
Gm2897	3.01207	0.0165704
Tbx18	3.00965	1e-06
Fmnl3	3.00911	1e-06
Thbs1	3.00856	1.83e-05
Ccdc114	3.00855	1.61e-05
Gm15326	3.00786	0.0330441
Tspan6	3.00509	1e-06
Hn1l	3.00416	1e-06
Il18	3.00401	1e-06
Ccl17	3.004	0.074401
Gm7901	3.00367	1e-06
Hhipl2	3.00294	0.0522987
Shox2	3.00218	0.00353899
Kctd17	3.00051	1e-06
Fkbp7	2.99833	1e-06
Clec4a1	2.9969	3.46e-06
Peg12	2.99435	0.00367309
Hpgds	2.99288	1e-06
Cdk14	2.9926	1e-06
Mfsd10	2.99218	1e-06
Agpat4	2.98988	1e-06
Gm6493	2.98816	0.000762451
Slc41a2	2.98793	1e-06
Cyp4f16	2.9874	1e-06
Hmga1-rs1	2.98343	0.0100085
Myh9	2.98311	1e-06
Btg3	2.97757	1e-06
Emp1	2.97609	1e-06
Cd40	2.97533	2.92e-05
Txk	2.97523	0.00149037
Rfc5	2.97162	1e-06
Xrcc3	2.96828	4.19e-06
Lgmn	2.96763	1e-06
Rnf180	2.96662	1e-06
Serp1	2.96657	1e-06
Cxcl1	2.96591	0.000276279
Cbr3	2.96542	1.24e-06
Gm23925	2.96517	0.2915
Adamts12	2.96484	1e-06
Wls	2.96425	1e-06
Amz1	2.96384	2.13e-05
Lrguk	2.96291	0.0642037
Slc25a43	2.96273	1.18e-05
Elfn2	2.96212	0.174092
Fbln2	2.962	1e-06
Azin2	2.9618	1e-06
Klrk1	2.9618	1.56e-05
Clhc1	2.96166	0.00562754
Msn	2.95983	1e-06
Cd53	2.95961	1e-06
Slc27a6	2.95846	3.56e-05
5430403G16Rik	2.95807	3.6e-05
Traf4	2.95639	1e-06
Rcc2	2.95565	1e-06
Dzip3	2.95542	1e-06
Gm11652	2.95526	1.24e-05
Actg2	2.95127	0.0134078
Srgap1	2.9494	1e-06
6330562C20Rik	2.9491	0.000239699
Stmn4	2.94899	0.0169559
Ctla4	2.9481	0.060267
Abcc3	2.94563	1e-06
Rbpms2	2.94559	1e-06
Ptgr1	2.94504	1e-06
B3gat1	2.94483	0.136479
Fam129b	2.94417	1e-06
Zfp941	2.94394	0.00472426
Sh3bgrl3	2.9436	1e-06
Lima1	2.94336	1e-06
Stab1	2.94333	1e-06
Dock5	2.94328	1e-06
Ctnnd2	2.93861	0.0224631
Pxdn	2.9381	1e-06
Clcn5	2.93757	1e-06
Fkbp1b	2.93623	1e-06
Gas1	2.93495	1e-06
C2	2.93487	1e-06
Hmgb1-ps5	2.93406	0.00267126
Clec4a2	2.93372	6.19e-06
Gm15050	2.93255	0.00634928
Vangl2	2.93254	1e-06
H2-Ea-ps	2.93173	0.258138
Arhgef40	2.93122	1e-06
Ppp1r18	2.93003	1e-06
Elovl6	2.92933	1e-06
Mad2l1	2.92916	1e-06
Map3k12	2.92873	1e-06
Hmgcr	2.92686	1e-06
Slfn10-ps	2.92418	1e-06
Cdca3	2.92406	1.09e-05
Grn	2.92238	1e-06
Rnu3b3	2.92176	0.00106448
Bst2	2.92089	1e-06
Bri3bp	2.91917	1e-06
Stil	2.91842	0.000100772
Pyhin1	2.91784	1.03e-05
Ube2c	2.91472	2.56e-06
Srm	2.91388	1e-06
Cilp	2.91379	0.000476702
D130051D11Rik	2.91364	0.000174751
Chtf18	2.9124	1e-06
Car9	2.91233	0.00851693
Gm9855	2.91103	0.0159992
Foxm1	2.91099	1e-06
Dact3	2.90885	1e-06
Clec4a3	2.90843	1e-06
Myef2	2.90832	1e-06
Ncapg2	2.90668	1e-06
H2-Q2	2.90579	0.102581
Tm4sf1	2.90471	1e-06
Peg10	2.90457	1e-06
Gzma	2.90296	0.00497533
Cd1d1	2.90291	1e-06
Cnpy4	2.90287	1e-06
Ccr3	2.9028	0.0298457
Actb	2.90191	1e-06
Alkbh2	2.90187	1e-06
Mcm5	2.90053	9.33e-06
Gm14005	2.89985	1e-06
Gfra2	2.8986	0.00052366
Cd48	2.89855	1e-06
Fxyd5	2.8977	1e-06
Tubb2a	2.89679	1e-06
Tlr9	2.89648	5.25e-06
Sfxn1	2.89522	1e-06
Ccdc18	2.89176	1e-06
Pcyox1l	2.88704	1e-06
Nostrin	2.88568	1e-06
Nlgn2	2.88513	1e-06
Aacs	2.88455	1e-06
Hps1	2.88355	1e-06
Robo1	2.88312	1e-06
Chst11	2.88179	1e-06
Gm13139	2.88086	1.55e-06
Tax1bp3	2.88085	1e-06
Rny3	2.88056	1e-06
Stmn2	2.88052	0.0475995
Hmga1	2.88049	1.46e-06
Lefty1	2.87998	1e-06
Zswim6	2.87694	1e-06
Kdm4d	2.87577	0.010144
Gm11711	2.87517	0.0142609
Flna	2.87365	1e-06
Faim2	2.87321	0.119861
Pdia3	2.87174	1e-06
Cald1	2.87056	1e-06
Scube1	2.86933	0.00533284
Arsb	2.86839	1e-06
Gm26797	2.8679	0.000155165
Btbd11	2.86634	3.71e-06
Cpa4	2.86561	0.0664644
Csf1r	2.86025	1e-06
Vps37d	2.86024	1e-06
Arf3	2.85825	1e-06
Rgs20	2.85741	0.0505352
Cdk15	2.85729	0.001851
Cyp51	2.85559	1e-06
Emx2	2.8549	5.38e-05
A930004D18Rik	2.85391	1e-06
Mcm10	2.85358	1.2e-05
Gm4924	2.85307	1e-06
Aim2	2.85274	2.3e-06
Gm4202	2.85015	1e-06
Osbpl3	2.84998	1e-06
Plxna3	2.84874	1e-06
Phf19	2.84751	1e-06
1500009L16Rik	2.84735	0.000234453
Galnt13	2.84613	0.0222994
Plxnb2	2.84506	1e-06
Srsf12	2.8441	0.0706156
Gjb4	2.84323	0.0361505
Ptges	2.84034	0.00274331
Ccl8	2.84031	0.00536462
Runx1	2.83764	1e-06
Arfgef3	2.83576	0.00680571
Mcm3	2.83533	1e-06
Masp1	2.83527	0.000466103
Hist1h2bp	2.8329	0.000167321
Gm6556	2.8306	0.00439957
Creld2	2.82932	1e-06
Fzd2	2.82752	1e-06
Ttyh3	2.82749	1e-06
Prlr	2.82744	0.0163285
Flt4	2.82728	0.00581844
Gli3	2.82517	1e-06
Gm1123	2.82426	0.100331
Sh3bgrl	2.82367	1e-06
Abcg1	2.82347	1e-06
Dlg4	2.8234	1e-06
Vcam1	2.82266	1e-06
Mgat3	2.82088	1.64e-06
Ppib	2.82084	1e-06
Ada	2.81938	1e-06
Gm13391	2.81856	0.0371624
Cdkn1c	2.81636	0.00206518
Cdc7	2.81591	1e-06
Esm1	2.8156	0.011791
Sh3gl1	2.81384	1e-06
Ero1l	2.8132	1e-06
Apobec1	2.81301	1e-06
Spin2c	2.8128	0.00911499
P2rx3	2.81214	0.0398745
Slc2a1	2.81165	1e-06
Gm9027	2.81087	0.0214545
Ccne1	2.80893	9.89e-06
Kifc1	2.80827	1e-06
Arf4	2.8068	1e-06
Isg15	2.80672	1e-06
Traip	2.80641	1e-06
Psrc1	2.80483	0.00018141
Man2a1	2.8048	1e-06
Hist1h2bm	2.80471	0.00274167
Mtmr7	2.80428	0.000360881
Sgol2a	2.80322	1e-06
Gata6	2.80322	0.00640231
Zcchc18	2.80321	0.0111282
Rab32	2.80304	1e-06
Syt1	2.80208	0.0459307
Piezo2	2.80106	5.93e-05
Myc	2.80096	1e-06
Ampd2	2.80047	1e-06
Ptma	2.8	1e-06
Gm24044	2.79977	0.00567728
Clec2i	2.79822	0.00558654
Tnfaip8l2	2.7975	1e-06
Gm28417	2.79728	0.00990693
Tagln3	2.79723	0.0132232
Gpr135	2.79721	0.0162777
Gm4617	2.79467	1e-06
Shisa6	2.79464	0.138351
Plekhh2	2.79369	1.17e-06
Prmt2	2.79297	1e-06
Sertad4	2.79288	1e-06
Pcyt1b	2.79264	8.32e-05
Gm9913	2.79262	0.00725737
Tdrd9	2.79173	0.0311593
Rhof	2.79078	1.72e-06
Gjb5	2.79061	0.0275664
Pfkl	2.7864	1e-06
Entpd7	2.7852	1e-06
Tlr7	2.78466	1e-06
Col5a3	2.78431	2.24e-05
1700001C19Rik	2.78172	0.0308832
Ajuba	2.78157	4.74e-06
Ulk4	2.78017	1e-06
Clcf1	2.77952	2.16e-06
Tcp11	2.77832	0.146255
Ptgfrn	2.77786	1e-06
Cttnbp2nl	2.77784	1e-06
Gm15834	2.77444	0.000116043
Cacna1b	2.77391	0.002664
Sec61a1	2.77329	1e-06
Nipal2	2.77325	0.00342135
Npas4	2.77083	0.0689239
A330102I10Rik	2.77017	0.100007
Adgrb3	2.76925	0.10769
Slc1a2	2.76832	0.0090856
Sdf2l1	2.76798	1e-06
Tpx2	2.7679	1e-06
Dbil5	2.76665	0.0122624
Tifab	2.76605	2.62e-06
Angpt2	2.76467	0.000158042
Dnah1	2.76444	0.0115249
Ly6e	2.76049	1e-06
Cyth4	2.75992	1e-06
P3h3	2.7595	1e-06
Exo5	2.75946	1e-06
A730049H05Rik	2.75941	0.042731
Gm10134	2.75915	0.0489566
Mrc1	2.75862	4.43e-05
Pla2g4a	2.75849	1e-06
Efhd2	2.75799	1e-06
Gm11110	2.75652	0.00213359
Hist1h1a	2.75517	0.00331698
Hsd17b12	2.75378	1e-06
Trac	2.75351	0.0118266
1500004A13Rik	2.75264	1e-06
Lrfn4	2.75054	1e-06
Cyp2s1	2.75037	0.035403
Lrp12	2.74601	1e-06
Gas2l3	2.74517	1e-06
Sema4f	2.74516	0.00724762
Ranbp1	2.74496	1e-06
Pck2	2.7435	1e-06
Gm13710	2.74345	0.0296401
Rabl2	2.74341	1e-06
Serpina3g	2.74337	0.00693998
Yap1	2.74123	0.027414
Nrxn1	2.74088	0.0419533
Lrrc75aos2	2.74004	0.00876729
Slc1a7	2.7392	0.0472606
Tnfaip8l3	2.73898	0.0511165
Cit	2.73855	4.85e-05
Bnc2	2.73833	1e-06
Rnase10	2.73765	0.0574982
Ccdc106	2.73728	0.0136605
Gm5593	2.73709	0.00303082
Brsk1	2.73678	1e-06
Nckap5l	2.7362	1e-06
Wnt10a	2.7348	0.0122849
Itga2	2.73474	9.36e-05
Mmp9	2.73338	0.0157605
Cfp	2.73103	1e-06
Xylb	2.73079	1e-06
G730046D07Rik	2.7294	0.046148
Sgsm1	2.72851	0.00502545
Ms4a4b	2.72795	0.00380305
BC051077	2.72704	0.0017424
Lhx2	2.72534	0.021854
Il33	2.72502	0.0132073
Gm22767	2.72473	0.010913
Evl	2.72126	1e-06
Trip6	2.71764	1e-06
Gm7324	2.71687	0.0188805
Lingo2	2.71653	0.332052
Elavl2	2.71563	0.118731
Ltbp1	2.71558	1e-06
Rnu12	2.71344	1e-06
Mbnl3	2.71344	0.000324959
Rasl10b	2.71272	0.0184518
Wnt10b	2.712	0.00660318
Maged2	2.70927	1e-06
F730043M19Rik	2.70832	0.000426379
Amdhd1	2.70816	0.0907872
Smarca5-ps	2.70713	0.0115249
Lrrc25	2.70708	1e-06
Prim2	2.7066	1e-06
Kcnj10	2.70621	6.69e-06
Kbtbd11	2.70523	0.000203026
Rnu3b1	2.70452	3.56e-06
Ugdh	2.70269	1e-06
Papss1	2.70198	1e-06
Wsb1	2.70152	1e-06
Gpr153	2.7011	2.38e-06
D15Ertd621e	2.70063	1e-06
Cenpn	2.70004	1e-06
Uck2	2.69998	1e-06
Pld4	2.69997	1.85e-06
Alcam	2.69897	0.00097324
Znf41-ps	2.6989	2.02e-05
Gm12500	2.69852	0.00531054
Adam19	2.69825	1e-06
Stra6l	2.69754	0.00760926
Il7r	2.69715	0.000273023
Bmp1	2.69625	1e-06
Themis	2.69514	0.0267213
Gm17399	2.69486	0.00847953
B3galnt1	2.69463	1e-06
Gm12816	2.69371	0.00341971
Casp6	2.69267	1e-06
Dse	2.69245	1e-06
Oip5	2.69083	2.55e-05
Sall2	2.69029	1e-06
Gpr84	2.68983	0.00970252
Cotl1	2.68955	1e-06
Nrp2	2.68951	1e-06
Snora34	2.68944	3.08e-06
Pask	2.68918	1e-06
Fads2	2.68896	1e-06
Tyro3	2.6878	1.27e-05
Gm6767	2.68698	2e-06
Spr-ps1	2.68594	0.0584115
Gas2	2.68581	1e-06
Triqk	2.68534	1e-06
[truncated: 14,311 more rows]

## Sheet: 2PWvs2P
Gene	Log2 Fold Change	padj
Klra4	10	1e-06
Mstn	10	1e-06
Gm18853	10	1e-06
Gm9008	9.13472	0.000134705
BC018473	8.7135	1e-06
Gvin1	8.67514	0.0291473
Trim12a	8.12447	0.038055
Timp4	7.94562	0.0423679
Igkv4-55	7.58485	0.222859
Ano5	7.09062	0.0179125
Rps15a-ps8	7.05164	0.413148
Trim5	7.01142	0.0154376
Kcnc4	6.85527	0.0633261
Rps3a3	6.74385	1e-06
AK157302	6.67454	1e-06
Rps12l1	6.64622	0.579029
Klra6	6.62704	0.000125401
Gm29718	6.57322	0.000472405
Col4a6	6.53213	0.000841233
Adig	6.51087	0.0375671
Rpl39l	6.37894	0.0404981
Eps8l1	6.27661	0.119479
Gm5345	6.15026	0.000121018
Tmem233	6.15015	0.294214
Gm6594	5.95126	0.210645
Ces1d	5.94267	0.231371
Wnt10a	5.81287	1.24e-06
2310002L09Rik	5.79748	0.144915
Pvalb	5.77521	0.0950564
Gm5815	5.739	1e-06
Gm18190	5.72597	3.65e-05
Krt8	5.71528	0.0244436
Cldn34c1	5.66503	1e-06
Xlr3a	5.64715	0.0886301
Mc5r	5.62812	0.0598363
Igsf1	5.5607	0.0532564
Ppp1r3a	5.46189	0.100143
Gad2	5.45739	0.480785
Gm14306	5.44956	1e-06
Gm1966	5.26098	0.00161611
Gm12224	5.25262	0.37142
Car14	5.20566	0.409663
Ighv1-53	5.08499	0.224342
Myh4	5.01085	0.0679021
Tmem181c-ps	4.99443	0.180851
Pax7	4.96132	0.399851
Igkv6-15	4.93465	0.146405
Gm5920	4.9281	0.059627
Kcnj11	4.92763	0.403492
Fgl1	4.83354	0.0939956
B3galt2	4.80421	0.00455799
Gm9968	4.79913	0.000803084
Hapln1	4.7969	0.172323
Myadml2	4.73997	0.230411
Gal	4.70391	0.0199555
Gm14584	4.68624	1e-06
Asb14	4.66923	0.222859
Cxcl13	4.64358	0.00112148
Grik1	4.62189	0.0244436
Gm15459	4.61233	1.46e-05
Colq	4.60487	0.0246006
Ankrd23	4.56926	0.326733
Eno1b	4.56164	0.000593285
Agbl1	4.52066	0.277994
Mettl21c	4.48208	0.43596
Pnpla3	4.4649	0.0455607
Pitx3	4.44605	0.241247
Myoz3	4.39803	0.130918
Bmp7	4.37158	0.167567
Serpina3c	4.34609	0.135638
Tcp11x2	4.33515	0.0877661
Myf6	4.32561	0.201598
Efcab6	4.26544	0.648769
Rorc	4.25985	0.0808735
Fitm1	4.24652	0.296746
Cryaa	4.24364	0.293072
Slc6a13	4.22596	0.325761
Gm3608	4.22451	4.06e-06
Irs3	4.20217	0.0375671
Slc15a2	4.19551	0.00106379
Serpina3m	4.18275	0.0808735
Ctnna2	4.17538	0.100575
Ckm	4.17272	0.238355
Myoz1	4.13831	0.182589
Prr33	4.13459	0.61492
Kcna2	4.11053	0.398311
Ucp3	4.1041	0.342101
Kcnj12	4.0923	0.215792
Mybpc2	4.09219	0.241158
Hhatl	4.0664	0.222859
Pclo	4.04491	0.059627
Sncg	4.02528	0.00338048
Cytl1	3.99529	0.399851
3425401B19Rik	3.97095	0.210742
Gm17281	3.95652	0.309356
Myo18b	3.94102	0.122741
Cux2	3.91246	0.0950564
Mylk4	3.90829	0.371843
Gm12603	3.89083	0.0444773
Orm1	3.88699	0.194423
Sp8	3.86605	0.734418
Aqp4	3.84448	0.564799
Tuba8	3.83881	0.0610065
Ube2ql1	3.83838	0.0872226
Myl3	3.78702	0.253642
Asb11	3.74874	0.222859
Igfals	3.74867	0.363211
A330094K24Rik	3.74397	0.159023
Fsd2	3.74368	0.387814
Tekt1	3.73793	0.0633261
Sim1	3.73792	0.198973
Fbp2	3.73297	0.00178861
Adora1	3.73112	0.0524996
Cdo1	3.72362	0.000727984
Gm10182	3.72015	0.0155196
Mybpc1	3.71005	0.284216
Pou3f4	3.69874	0.369512
Tecrl	3.6894	0.310854
Col26a1	3.68618	0.238812
Gm2564	3.68152	0.383589
Kcna7	3.67892	0.401568
Jchain	3.67652	0.122741
Elavl4	3.66846	0.464056
Gpd1	3.66486	0.0538438
Ctxn3	3.65167	0.0228014
Mlxipl	3.65052	0.0876551
Agt	3.64139	0.149642
Gm10654	3.63405	0.119795
Nppb	3.6245	0.590001
Dbndd1	3.5993	0.0178571
Fbp1	3.58184	0.1606
9330104G04Rik	3.58083	1e-06
Actg2	3.53472	0.038055
Vat1l	3.51813	0.200995
Igkc	3.476	0.208549
Gm27252	3.46355	0.218286
Igkv1-110	3.43365	0.371843
1500004A13Rik	3.42595	1e-06
Gzmd	3.4259	0.638044
Rpl21-ps8	3.41856	0.00628688
Glb1l2	3.41768	0.112779
Nptx2	3.37707	0.491746
Apobec2	3.37425	0.458522
Xlr3b	3.35704	0.346016
Map7	3.34494	0.00976111
Csmd3	3.31655	0.0274354
Fn3k	3.30132	0.0448708
Ddo	3.29703	0.56429
Krt20	3.29191	0.340761
Rps13-ps1	3.28926	0.00769019
Nctc1	3.28178	0.542686
Cd209b	3.27652	0.645132
Folh1	3.26213	0.317255
Gm5898	3.2507	1e-06
Lpar3	3.23614	0.104166
Phkg1	3.23062	0.284656
Col19a1	3.22357	0.255302
Tnnc1	3.21667	0.230411
Uckl1os	3.1839	0.453777
Vtcn1	3.15385	0.306129
Adra1a	3.14711	0.119479
Casr	3.14419	0.384583
Pla2g4e	3.14016	0.469279
Slc22a3	3.13682	0.396846
Pde1c	3.12145	0.0219467
Gm8923	3.12114	0.000472405
2900079G21Rik	3.11444	0.396071
Gm21857	3.11395	0.0823038
Cox6a2	3.10329	0.144915
Igkv14-111	3.08581	0.514123
Fbxo40	3.06638	0.314642
Pnldc1	3.05927	0.211262
Atp2a1	3.05216	0.421013
Morc1	3.04752	0.594979
Gm15975	3.0326	1e-06
Ppfia3	3.03156	0.048648
Ldb3	3.02174	0.328906
Fzd10	3.01674	0.135124
Hal	2.99879	0.153341
Kcnf1	2.9915	0.0498219
Ptprd	2.98282	0.117495
Msln	2.98273	0.368773
Dhrs7c	2.97718	0.643603
Mmp10	2.97514	0.349741
E230025N22Rik	2.9735	0.0312257
Atp1a2	2.96926	0.104872
Smco1	2.95432	0.579029
Vmn2r29	2.94021	0.150498
Otud7a	2.93757	0.459083
Mrap	2.92834	0.43596
Masp2	2.92747	0.162859
Tmem52	2.91357	0.484481
Pygm	2.91344	0.330944
Glyat	2.91042	0.168013
Gm4724	2.90601	1.3e-06
Mab21l2	2.8992	0.585616
Serpina3n	2.89482	0.138864
Asb15	2.88553	0.600094
Sgca	2.86696	0.520572
Ache	2.86026	0.204284
Igf2os	2.85968	0.472806
Smpx	2.85352	0.554499
Gm15337	2.84818	0.0404981
Nwd2	2.84415	0.583398
Tnnt3	2.83188	0.466459
Mustn1	2.82789	0.162859
5830417I10Rik	2.82776	1e-06
Colec10	2.82135	0.444396
Spr-ps1	2.80406	0.0198325
Myh3	2.79538	0.513312
Inadl	2.78708	0.0800746
Gm4735	2.78545	0.00955143
Reln	2.78256	0.151918
Gm15920	2.77641	1e-06
Btbd17	2.773	0.403492
Necab1	2.76638	0.241247
Zim1	2.7643	0.555291
Yipf7	2.75628	0.578162
Prss41	2.75553	0.424601
Igha	2.75076	0.242148
Bricd5	2.74659	0.269919
Kcnj3	2.74262	0.182589
Actn2	2.74247	0.413148
Sox8	2.72739	0.315193
Gm13410	2.72474	0.00820832
Cd163	2.71822	0.0260344
Rorb	2.70825	0.2072
Tagln3	2.70517	0.074345
Dmrt2	2.70187	0.262731
Stra6	2.69741	0.329367
Cox8b	2.69186	0.62282
Ryr3	2.678	0.487496
Gdf7	2.66646	0.330944
Scn4a	2.6655	0.461194
Erdr1	2.65901	0.0407588
Gm12300	2.65273	0.640528
Lrrc3	2.65061	0.208845
Myot	2.64798	0.600094
Gm20743	2.62395	0.417914
Gm10093	2.6209	0.0075044
Plac9a	2.61242	0.292065
Chil3	2.61106	0.360301
S100a5	2.60299	0.399505
Ces1a	2.59843	0.206095
Kctd4	2.59756	0.459007
Platr16	2.59675	0.450841
Adhfe1	2.59529	0.076137
Cacna2d3	2.59261	0.137855
Kng2	2.59224	0.212549
Ntf3	2.57736	0.488839
Gm17057	2.57554	0.0886301
C1qtnf7	2.56892	0.472575
Ctnna3	2.56213	0.314619
Xirp2	2.55902	0.487496
Gm31748	2.54025	0.579248
Kcnb1	2.53854	0.284528
Glrb	2.5357	0.00634381
Bex1	2.53304	0.382126
Gm9992	2.52687	0.275691
Fgf12	2.52237	0.322899
Mfsd4	2.52095	0.414411
Ogdhl	2.51366	0.0410646
Pde6a	2.50968	0.150777
Rgs7	2.50351	0.616158
Slc44a5	2.50067	0.162278
Plekhb1	2.5004	0.254901
Gm2260	2.49964	0.828303
Cobl	2.4965	0.249653
Tnni2	2.49079	0.541597
Golga7b	2.48671	0.530982
Pm20d2	2.48651	0.311637
Gm14416	2.48003	0.121013
Spaca1	2.48001	0.483391
Sctr	2.47995	0.305487
Ppp1r27	2.47671	0.536813
Pbld2	2.46816	0.0924874
Atp13a5	2.4669	0.500308
Tas1r1	2.45784	0.327512
Jsrp1	2.45303	0.266933
Itgad	2.45292	0.657448
Asb12	2.44527	0.785924
Syp	2.44493	0.102994
Mlc1	2.44345	0.674071
Gm5421	2.44323	0.00247514
Tpsab1	2.44279	0.420725
Arxes1	2.44189	0.437767
Ky	2.43064	0.554067
Fgf5	2.42987	0.348143
Gm13223	2.42766	0.687818
Mzb1	2.42576	0.448789
Palm3	2.41911	0.133558
Npr3	2.41896	0.259626
Lsmem2	2.41421	0.547197
Thsd7b	2.41253	0.427026
Trdn	2.40949	0.633808
Igsf11	2.40516	0.293072
Nat8l	2.40415	0.135124
Mmp3	2.40131	0.254901
Ffar2	2.39347	0.418641
Gm14319	2.39338	0.73123
Asb16	2.38981	0.516696
Abra	2.38645	0.660295
Pdlim3	2.38127	0.49494
Crtam	2.36975	0.171871
Enpp2	2.36965	0.121052
Sprr1a	2.36507	0.43597
Slc2a5	2.36155	0.53905
Veph1	2.35868	0.275691
Cpne7	2.34927	0.424601
Nos1	2.34831	0.366164
Lrrc14b	2.34088	0.342101
Wipf3	2.34026	0.665439
Crmp1	2.33861	0.362121
Mpz	2.33779	0.446489
Hsd11b1	2.32293	0.0499454
Mylpf	2.32023	0.577522
Plac9b	2.3161	0.0346686
Tceal7	2.31419	0.707934
Lvrn	2.31162	0.325181
Mafa	2.3116	0.337118
Nrcam	2.30884	0.00366306
Scara5	2.30883	0.378869
Vit	2.30639	0.572828
Lix1	2.30496	0.142605
Wnt4	2.3036	0.2495
Acta1	2.30119	0.578644
Oprd1	2.29799	0.414079
Uts2r	2.29732	0.590413
Gm23444	2.2903	0.845658
Agtr2	2.28372	0.376503
Olfml1	2.28244	0.526819
Gm7325	2.27593	0.79051
Car4	2.27192	0.420725
Cacng6	2.26984	0.77722
Lsmem1	2.26981	0.391518
Wdr63	2.26912	0.244443
Myo5b	2.26785	0.3689
4930481B07Rik	2.26469	0.00105474
Tac1	2.261	0.309647
Gdf5	2.25751	0.293072
Pgpep1l	2.25553	0.222859
Trim72	2.2539	0.47722
Gm2974	2.25386	0.484379
Pou4f2	2.24332	0.592085
Chrng	2.23708	0.779365
Duxbl1	2.23701	0.368773
Myl4	2.23134	0.342101
Oxnad1	2.2225	0.00348115
Fndc5	2.21935	0.232675
Hoxd9	2.2157	0.140332
Lrrc38	2.21202	0.797249
Smtnl2	2.21196	0.208845
Scml4	2.21196	0.07061
Gm9780	2.20854	0.0952133
Cd209d	2.2035	0.590725
Rtn4rl2	2.19995	0.36671
Akr1c18	2.19672	0.362121
Sgcg	2.19629	0.653503
Gm15731	2.19531	0.49494
Thsd4	2.19448	0.23232
Myh14	2.19318	0.715349
Iglc1	2.19306	0.591404
Hcar1	2.192	0.410877
Chchd10	2.18916	0.0508798
Scn2b	2.18403	0.0654943
Adh1	2.17958	0.476393
Hspb3	2.17797	0.626546
Cyp2f2	2.1719	0.393649
Hoxa11os	2.16147	0.532924
Rsf1os2	2.15855	0.366208
Clec10a	2.15598	0.288265
Best3	2.15554	0.37809
Dupd1	2.15327	0.684409
Atp1b4	2.15246	0.606515
Rtn2	2.14974	0.322304
Galnt15	2.14961	0.039691
Alpk3	2.14782	0.48668
Gabra4	2.14474	0.718748
Hand2	2.14021	0.712453
Cadm2	2.12365	0.122822
Lingo3	2.12138	0.767748
Mogat2	2.12122	0.342101
Syt13	2.11973	0.487496
Hoxa11	2.11969	0.577213
Ighg2c	2.11661	0.576185
Ccdc89	2.11575	0.17132
Ccl27a	2.11393	0.198973
Hoxd10	2.11271	0.424898
Slc10a6	2.11155	0.117707
Gdf10	2.09747	0.471657
Ndrg2	2.0913	0.0143973
Inmt	2.08944	0.749175
Amy1	2.08532	0.25223
Ces2e	2.08519	0.369512
Notum	2.07491	0.417156
Iglc2	2.07212	0.600094
Gm25313	2.0707	0.767748
Actc1	2.0666	0.679521
Myom1	2.06555	0.388211
Sult1a1	2.06303	0.260067
St6galnac5	2.05397	0.510496
Aldh1a1	2.04594	0.338275
Gpr1	2.045	0.383589
Dusp13	2.0437	0.614854
Ano3	2.04136	0.74472
Igf2	2.04013	0.555291
Snhg14	2.03892	0.403492
Cxcl1	2.03041	0.12115
Art5	2.02496	0.117495
Tmem254b	2.01157	0.693669
BC035044	2.00269	0.332294
Acvr1c	2.00269	0.306139
Ptprz1	1.99731	0.411348
Fam110c	1.99082	0.5951
Vwa3b	1.98756	0.299274
Pnpla2	1.98618	0.0506285
Fgf9	1.98548	0.328081
Hoxb9	1.98537	0.182589
Atp6v0a4	1.97795	0.325258
Fxyd6	1.97769	0.48668
Rab40b	1.97586	0.100143
Lrrc30	1.97439	0.803359
Cyp4b1	1.97293	0.556749
Fgfr4	1.9669	0.734418
Zbtb16	1.96578	0.242394
Adprhl1	1.96542	0.679521
Plet1os	1.96373	0.504321
Gm11711	1.9631	0.38844
Plin5	1.96023	0.518196
Sln	1.95795	0.690723
Tal2	1.9549	0.488839
Cst6	1.95452	0.182589
Mapk4	1.95154	0.41864
Rps15a-ps7	1.94983	0.128341
Lincenc1	1.94939	0.294214
Pla2g5	1.94326	0.605066
Adtrp	1.943	0.520572
Bmp15	1.9427	0.495775
Pcdhb8	1.94118	0.317255
Stmn4	1.93789	0.443042
Frmd3	1.93541	0.588818
Dok5	1.93405	0.678922
Kcnn2	1.93279	0.590266
Tspan32	1.93231	0.212549
C4a	1.92965	0.306129
Camk1g	1.92912	0.561714
Ampd1	1.92786	0.612697
5730419F03Rik	1.92329	0.530982
Wnt7b	1.92116	0.230411
2900011O08Rik	1.91729	0.317222
Apoc2	1.91118	0.123369
Jph1	1.90939	0.306129
Lrrc27	1.90929	0.000195409
Il33	1.90831	0.375915
Grik2	1.90636	0.370835
Sh3bgr	1.90513	0.597423
Krt18	1.90142	0.53334
H19	1.90047	0.423982
Maats1	1.90027	0.310854
Mapt	1.89911	0.330388
Styk1	1.89845	0.0821958
Nrg4	1.89695	0.63636
Ighm	1.8931	0.366164
Cntfr	1.89307	0.485611
1810062O18Rik	1.89044	0.15282
Fam13a	1.88897	0.0817543
Rragd	1.88743	0.17163
Mc4r	1.88583	0.586143
Myh8	1.88465	0.804862
Klf15	1.88421	0.0317024
1500017E21Rik	1.8767	0.579029
4933421A08Rik	1.87603	0.393649
Ntrk2	1.87589	0.47346
Serpinb2	1.86791	0.63837
Irx1	1.86718	0.733873
Acss3	1.86193	0.252251
Zfp503	1.86064	0.0686099
Sypl2	1.85673	0.772523
A630014C17Rik	1.85631	0.490897
Duxbl2	1.85362	0.583737
Pgam2	1.85053	0.702841
G0s2	1.85003	0.198337
Iglv1	1.84777	0.698674
Ccno	1.84761	0.342101
Rasal1	1.83415	0.49694
Ryr1	1.82898	0.663718
Crct1	1.82854	0.625752
Crhr2	1.82532	0.56418
Bmp8a	1.82475	0.589328
Cyp3a13	1.82262	0.712453
Zic1	1.82039	0.801735
Gm24201	1.81934	0.60696
Cav3	1.81855	0.7009
Cd300lg	1.81762	0.167152
Acsl1	1.81695	0.101545
Fcor	1.81667	0.586143
2310030G06Rik	1.81593	0.0870007
Msantd1	1.81544	0.484379
Bmp3	1.81326	0.625525
Actr8	1.81243	0.0071918
Asb10	1.81125	0.329367
Txlnb	1.81076	0.347402
Rxrg	1.80756	0.550333
Shisa6	1.8075	0.694842
Il17rd	1.80517	0.0375671
Diras1	1.80087	0.6889
Gm10030	1.8001	0.452326
Riiad1	1.80004	0.0500083
Ccdc3	1.79451	0.206095
Lmod2	1.7936	0.745919
Iqgap2	1.78901	0.074345
Maob	1.78846	0.049402
Ido2	1.78009	0.413148
Tmod4	1.77611	0.519689
Tnnc2	1.77582	0.709039
Gprin2	1.77574	0.501757
Gm14290	1.77244	0.496808
S100a14	1.76804	0.64426
Chdh	1.76484	0.425125
Sntb1	1.7632	0.108688
Gm12976	1.76231	0.263957
Camk2b	1.76059	0.318408
Cox7a1	1.76005	0.113336
Hrc	1.75999	0.670486
Baiap2l2	1.75341	0.612498
2810468N07Rik	1.75176	0.214287
Calr4	1.74549	0.20439
D430019H16Rik	1.74532	0.411482
Mettl21e	1.74374	0.814551
Cth	1.74369	0.180335
Phyhip	1.74363	0.554029
Gm12963	1.74189	0.220406
Cxadr	1.73885	0.382117
Tmem30b	1.7363	0.55693
Arhgef37	1.73601	0.139306
Rarres2	1.73584	0.455144
Cacna1b	1.73055	0.192906
Gkn1	1.7267	0.462597
Peg3	1.72598	0.498693
Acot1	1.72037	0.3404
Sh3rf2	1.71954	0.709922
Gzme	1.71795	0.732017
Gm1972	1.71661	0.437995
Fer1l6	1.71408	0.0649645
Cadps	1.71403	0.62404
Ckmt2	1.71321	0.772523
Klhl40	1.71259	0.519689
Asb4	1.71256	0.0560776
Fam124a	1.71113	0.323187
Rnf165	1.70997	0.131572
Egfros	1.70833	0.30725
Tcerg1l	1.70727	0.789574
Gdpd3	1.70589	0.415514
Trim55	1.70458	0.783899
Tceal5	1.70419	0.462692
Dynlt1b	1.70121	1e-06
Hsp25-ps1	1.70093	0.506024
Gm15850	1.69937	0.34968
Selk	1.69787	0.00433934
Hmcn1	1.69601	0.3649
Arhgdig	1.69473	0.283764
B230312C02Rik	1.69241	0.657086
Myom2	1.68979	0.732787
Pamr1	1.68915	0.484481
Usp29	1.68717	0.712381
Tnxb	1.68381	0.53171
Me3	1.68368	0.384273
Hcar2	1.6834	0.515998
Slc1a5	1.68225	0.0361397
Gsta4	1.68171	0.309356
Spink2	1.67729	0.273366
Asb2	1.6756	0.485388
Rbp2	1.67448	0.370258
Lpl	1.67402	0.366364
Exd1	1.67137	0.228572
Tmem254c	1.67107	0.0666029
Fmo2	1.67011	0.423198
Ncmap	1.6684	0.21646
Gm10167	1.66722	0.435156
Arl2bp	1.6643	0.0375671
Dgat2	1.66093	0.0598363
Prkaa2	1.65831	0.480946
Gm15163	1.65653	0.000672646
Baalc	1.65325	0.338448
Actn3	1.64779	0.712974
Adamts20	1.64547	0.236461
Slc44a3	1.64418	0.500703
Smtnl1	1.6427	0.764713
Hrasls	1.64028	0.395751
A530020G20Rik	1.63973	0.543632
Als2cr12	1.63891	0.3329
Phf7	1.63873	0.000206556
Mcpt8	1.63748	0.734418
Acot4	1.63426	0.494985
Anxa11	1.63412	0.0283442
Gata3	1.63138	0.458522
Clcnkb	1.63039	0.639158
Pcdhb9	1.62973	0.330056
Fam135b	1.62488	0.72075
Grin2a	1.62301	0.498693
Spink10	1.62177	0.490776
Ppp1r1a	1.62122	0.345615
Rpl21-ps15	1.61726	0.000240055
Popdc2	1.61666	0.591272
Rspo4	1.61566	0.74926
Myl9	1.61304	0.368773
Frmd8os	1.61117	0.106435
6230400D17Rik	1.60736	0.0220191
Fabp3	1.60584	0.474158
Mettl6	1.60557	0.00330253
C5ar2	1.60353	0.0808735
Tmem132b	1.60054	0.629648
Pcx	1.60017	0.00501458
3300005D01Rik	1.59893	0.148226
Slc12a1	1.59838	0.238812
Sim2	1.59819	0.779812
Gm9967	1.59458	0.231856
Pkd2l2	1.59354	0.484481
Elfn2	1.59317	0.726205
Gm867	1.58957	0.688851
Cebpd	1.58939	0.248596
Tex16	1.58244	0.692185
St8sia5	1.5819	0.738283
Mir6236	1.58152	0.455144
Reep1	1.58022	0.21646
Dlx3	1.57997	0.738283
Nkain2	1.57932	0.686214
Gm10825	1.57781	0.0336798
Gm14308	1.57589	0.22378
Zmiz1os1	1.57461	0.0423598
Gm12002	1.57332	0.575236
Lgi3	1.57309	0.507037
Gnl3	1.5729	0.0336798
Dph3	1.57084	0.0119018
Wnt16	1.56919	0.586635
4632428C04Rik	1.56897	0.231856
4930519F16Rik	1.56829	0.639158
Gm4925	1.56653	0.245323
Rasgrf2	1.56453	0.417706
Lrrc2	1.56396	0.734418
Plet1	1.56114	0.627978
Fam71f1	1.55612	0.281024
Neb	1.55553	0.730986
Rps24	1.55546	0.0170546
Derl3	1.55456	0.437995
Selp	1.55345	0.550309
Megf10	1.55234	0.514123
Prr9	1.5489	0.841944
Cacng8	1.54807	0.381308
Fam84a	1.54785	0.576453
Wnt2b	1.54527	0.576812
Gm10390	1.54439	0.602518
Myf5	1.54023	0.826778
Ism1	1.53888	0.452007
Gm16793	1.53714	0.444597
Gm10171	1.53661	0.333381
Cfap58	1.5355	0.554543
Mypn	1.528	0.803604
Rps24-ps3	1.52769	0.026401
Eaf2	1.52704	0.208782
Dpp10	1.52669	0.858538
Dmbt1	1.52593	0.836495
Eaf1	1.52387	0.0468915
Cnr1	1.51956	0.422036
Necab2	1.51852	0.539506
P2rx6	1.51805	0.16831
Fbxo32	1.51603	0.104438
Hspb1	1.51515	0.312772
Naip3	1.51177	0.395005
Timm23	1.50638	0.0228014
Vgll2	1.50561	0.790966
Slc16a11	1.50429	0.722365
Myl2	1.50423	0.795854
Mrln	1.50266	0.730562
Tmem255b	1.50191	0.53171
Gm13378	1.49955	0.224788
Kera	1.4974	0.593646
Atp1a4	1.49679	0.613246
Gm11266	1.49606	0.721909
Tpd52l1	1.49569	0.0681056
Mgst2	1.49277	0.550333
Cpa2	1.49275	0.498693
Sapcd1	1.49128	0.49494
Slc16a14	1.49085	0.709617
Slc2a3	1.49065	0.245594
Yjefn3	1.48852	0.23232
Susd4	1.4882	0.569895
Hr	1.48648	0.418641
Siglecg	1.48483	0.436804
Dok7	1.48074	0.690307
Sema3b	1.47522	0.306129
Gdf3	1.47445	0.369753
Lrrc39	1.47369	0.788533
Mab21l1	1.47096	0.364448
Abca8a	1.46925	0.231371
Rad51ap2	1.46798	0.43596
Dclk3	1.4676	0.544402
Lrtm1	1.46254	0.73675
Myl1	1.46196	0.761289
Gm26670	1.4605	0.406422
Ly6d	1.45769	0.73123
Trim71	1.45742	0.710045
Aqp11	1.45514	0.306129
Il1rl1	1.45472	0.505379
Itgb1bp2	1.45446	0.566413
Snrpn	1.45323	0.567365
Frmpd4	1.45135	0.543309
Pcbd1	1.44958	0.509685
Hcn4	1.44817	0.73123
Uox	1.44782	0.643154
Gm14440	1.44548	0.641411
Wfikkn2	1.44511	0.23469
Mchr1	1.44242	0.646345
Itln1	1.44225	0.491105
Snai3	1.44179	0.53171
Tmem38a	1.44173	0.426318
Il1a	1.44163	0.620124
Dlg2	1.44123	0.352512
Lrrtm3	1.43854	0.547213
Zfp459	1.43804	0.318673
Ptger2	1.43738	0.403354
G530011O06Rik	1.43349	0.328246
Casq2	1.4302	0.566413
Lyve1	1.42559	0.621034
Fzd9	1.42532	0.464263
Lyplal1	1.42318	0.0261743
Mb	1.42264	0.778672
Gm13056	1.42131	0.446113
2310069B03Rik	1.42072	0.462253
Arpp21	1.41601	0.78494
Ddx25	1.4152	0.660516
Ccdc74a	1.41503	0.0942059
Fmo1	1.41475	0.317321
2310015D24Rik	1.41291	0.838591
Stac3	1.4129	0.547454
Cmya5	1.41165	0.484481
Bmp6	1.40855	0.43596
Tox3	1.40851	0.734518
Tmem179	1.40751	0.825444
Gm11549	1.40486	0.582815
Cmbl	1.40344	0.262404
Gm13264	1.40175	0.828916
Glcci1	1.40131	0.173152
Lepr	1.40068	0.353981
Frem2	1.39959	0.512487
Htr1b	1.39854	0.506024
Tenm2	1.39429	0.874992
Tusc5	1.39389	0.519061
Bche	1.39361	0.583334
Gm10273	1.39355	0.151748
A930015D03Rik	1.39343	0.285738
Gstm7	1.39289	0.17163
Atp2b3	1.39146	0.340761
Sh2d6	1.39115	0.613246
Tmem182	1.39092	0.744911
Lctl	1.3894	0.716665
Il12a	1.38823	0.638914
Nat1	1.38748	0.855484
Tmod1	1.38735	0.528322
Rpl35a-ps4	1.38675	0.73123
Gm8883	1.38627	0.495723
Myoz2	1.38624	0.74383
Wfdc21	1.38353	0.734725
A830052D11Rik	1.37924	0.518417
Celf4	1.37868	0.104166
Mycbpap	1.37421	0.532925
Plac1	1.37421	0.660574
Mylk2	1.3726	0.814551
Gm15382	1.37162	0.502374
Ldhd	1.37015	0.340417
Prr16	1.36991	0.682472
Myoc	1.36812	0.75527
Adam3	1.36582	0.511049
Galnt5	1.3652	0.366364
Gnai1	1.36438	0.157311
Spcs1	1.36309	0.0144333
Uchl1	1.36132	0.538095
Hspa1l	1.35979	0.480946
Klra17	1.35914	0.57795
Mgst1	1.35836	0.440953
Erbb3	1.35619	0.331179
Hspb2	1.35553	0.573724
Nrg2	1.35487	0.679508
Teddm2	1.35446	0.339379
Bcas1	1.35401	0.747201
Ccdc85a	1.34807	0.407699
Scd1	1.34663	0.266933
Macrod1	1.34487	0.288385
Il13ra2	1.34426	0.48668
Fetub	1.34401	0.436804
Bap1	1.34322	0.0273048
Vnn3	1.34025	0.498693
Cystm1	1.33763	0.206095
Iqsec3	1.33744	0.726565
Gm28809	1.33555	0.395444
Ank1	1.33304	0.466155
Shisa8	1.33294	0.750623
Hapln4	1.33227	0.685573
Des	1.3306	0.711247
Arxes2	1.33055	0.383589
Synpo2l	1.33035	0.752001
S100a4	1.32996	0.488429
Rnf183	1.32596	0.43597
Gm26583	1.32553	0.307584
Cd209c	1.3246	0.773799
Hacl1	1.32331	0.0179125
Adam32	1.32025	0.596683
Shisa2	1.31775	0.640528
4430402I18Rik	1.31598	0.519331
Myh11	1.31572	0.472575
Kcnj4	1.31507	0.661026
Chst8	1.31455	0.709763
4930511M06Rik	1.31395	0.52352
4921507P07Rik	1.31239	0.751104
Myo15b	1.31232	0.763663
Ankrd55	1.31188	0.388738
2310065F04Rik	1.31071	0.868187
Cnn1	1.30968	0.663167
Fam213a	1.30964	0.413148
Thpo	1.30931	0.429796
Bdkrb2	1.30872	0.462253
Foxp2	1.30778	0.330944
S100g	1.3064	0.762326
Myrf	1.30409	0.675843
Obscn	1.30313	0.79297
Slitrk2	1.30205	0.712381
Abca6	1.30158	0.115871
Gm12411	1.30099	0.0827012
Gm15050	1.30091	0.466459
Enthd1	1.29627	0.675073
Hoxd8	1.29167	0.294214
Nrap	1.29133	0.740341
Otog	1.2907	0.804645
Abca8b	1.29027	0.0450136
Cntnap4	1.28773	0.641676
1700007L15Rik	1.28672	0.114455
Foxo6os	1.28607	0.809383
Csrp3	1.28497	0.815412
Nog	1.28371	0.579502
Six2	1.28365	0.626996
Dpep1	1.28211	0.417156
Hif3a	1.2821	0.79297
Gm807	1.28205	0.690259
Serinc2	1.28141	0.646345
Myo5c	1.28135	0.47346
Zfp941	1.28104	0.549822
Nmrk2	1.27926	0.857642
Pxmp2	1.27781	0.363211
Polr3a	1.27545	0.0513189
4930540M05Rik	1.27167	0.398311
Gm26667	1.27123	0.375605
Cdh2	1.2692	0.148473
Blk	1.2688	0.721909
Pax9	1.26843	0.737613
Gabbr2	1.2661	0.702313
Gm6556	1.26508	0.287581
Hrsp12	1.2641	0.00423023
Srl	1.26386	0.591059
Ddc	1.26281	0.466459
Col13a1	1.26218	0.380972
Dpp6	1.26193	0.659342
Arhgap20	1.26133	0.378869
Tceal3	1.25971	0.633063
Gm15408	1.25708	0.430876
Zfp365	1.25682	0.325504
Wnk2	1.25619	0.714321
Pde12	1.2549	0.0681056
Nol4	1.25329	0.461789
Larp6	1.25272	0.0903468
Btla	1.25241	0.55693
Ttc25	1.25159	0.413658
Otogl	1.25061	0.527131
Il11	1.25005	0.761042
Klrb1b	1.24918	0.484651
Il18rap	1.24882	0.515998
Cadm4	1.24845	0.562909
Aox3	1.24755	0.726205
Adam5	1.24386	0.470865
Prr15	1.24086	0.472575
Aamdc	1.23913	0.0456042
Cdnf	1.23874	0.351549
M1ap	1.23818	0.37142
Prelp	1.23574	0.686113
Mcoln3	1.23528	0.591636
Popdc3	1.23303	0.696682
Plekha2	1.23213	0.115464
Gm8010	1.23121	0.311463
Tmem8c	1.23096	0.863856
Dach2	1.23068	0.664677
Trhde	1.22786	0.779487
Lce1g	1.2271	0.904823
Gm12191	1.22708	0.323977
Tph1	1.22671	0.673231
Gabrr2	1.22544	0.609215
1700086P04Rik	1.22506	0.687124
Plau	1.22459	0.102994
Cntnap2	1.22454	0.744893
Emid1	1.22357	0.420725
Pappa	1.22324	0.618634
Cacnb1	1.22272	0.349725
Eno3	1.22009	0.685325
Hid1	1.21994	0.209974
Apoc1	1.2177	0.706723
Isoc2b	1.21652	0.394264
Sybu	1.2157	0.444396
Aox4	1.21406	0.715816
Ighv1-82	1.21302	0.840481
Fggy	1.21252	0.446489
Tph2	1.2121	0.81597
Wscd1	1.21206	0.315193
Nek11	1.20993	0.70033
Tnfrsf26	1.20923	0.492579
Tnni1	1.2089	0.677956
Tex14	1.20768	0.342101
3110070M22Rik	1.20683	0.182589
Serpina3i	1.20671	0.681914
Fgfr2	1.20616	0.648712
Tmeff2	1.20373	0.480456
Cgn	1.20359	0.684415
Six1	1.20237	0.417156
Ypel4	1.19881	0.499578
Tead4	1.19864	0.262516
Chrnd	1.19728	0.877606
Dhdh	1.1942	0.299886
Unc45b	1.19232	0.554029
Fxyd1	1.1916	0.602232
Jph2	1.18921	0.519864
Gm7367	1.18862	0.484718
Carlr	1.18789	0.646345
Dusp26	1.18714	0.850919
Pcdhb11	1.18339	0.514681
Scx	1.18254	0.513387
4930480K23Rik	1.18227	0.0122267
Tnfrsf19	1.18108	0.510608
Apcdd1	1.18041	0.400686
Trp53cor1	1.18036	0.24332
Glp1r	1.18003	0.838904
A730062M13Rik	1.17548	0.618769
Ptgs1	1.17446	0.330944
Pnmal2	1.17264	0.628702
Frmpd1	1.1701	0.854227
Rft1	1.16969	0.0226209
Cox6b2	1.16958	0.521459
Pkia	1.16814	0.484481
Dpyd	1.16784	0.598095
Rasd2	1.16759	0.751244
Hoxd3os1	1.16493	0.560677
Snhg11	1.16323	0.646345
Mab21l3	1.16176	0.555291
Nrk	1.16149	0.509761
Ahr	1.16115	0.00596536
Gprc5c	1.161	0.520572
Gfra4	1.15941	0.44093
Arc	1.15907	0.530982
4932441J04Rik	1.15889	0.361545
Drc1	1.15733	0.634867
Ppif	1.15563	0.152704
Sox6	1.15481	0.706012
9130230N09Rik	1.15472	0.587552
Prf1	1.15447	0.710045
Gm11827	1.15443	0.369512
Atp6v0e2	1.154	0.568774
S100a3	1.1536	0.564565
Gstp2	1.15351	0.67015
Gpt	1.15342	0.278386
1810011O10Rik	1.15161	0.401641
Map7d2	1.15115	0.666578
Dbil5	1.14633	0.51826
Fgf7	1.14627	0.624747
2200002D01Rik	1.14584	0.600094
Lrg1	1.14538	0.648741
Klhl32	1.14385	0.706527
2810433D01Rik	1.14121	0.491472
Gm11716	1.1412	0.712381
Fam46b	1.14082	0.654617
S100a16	1.13946	0.214546
Palmd	1.13808	0.152704
Raet1d	1.13792	0.231983
Cdkl4	1.13719	0.610501
Gm20554	1.13506	0.809839
Fndc7	1.13299	0.552213
Sh3bp5	1.13188	0.35785
Gm17322	1.13122	0.719769
Hist1h2bp	1.13014	0.473887
Muc2	1.12977	0.775555
Cgref1	1.12964	0.413093
A930003A15Rik	1.12444	0.856754
Nek4	1.12324	0.0934059
Retnla	1.12182	0.855484
Slco1a5	1.12153	0.702841
Adora2b	1.12141	0.30071
Mgst3	1.12105	0.368773
Trim30d	1.12012	0.368773
Glt8d1	1.11975	0.047621
Dgkb	1.11963	0.552232
Dlx4	1.11704	0.804645
Myh2	1.11684	0.845591
Dio2	1.11622	0.547213
Ncoa4	1.11552	0.0649859
Slc52a3	1.11429	0.325181
Mum1l1	1.11385	0.330944
Ankrd28	1.11249	0.108688
Ccdc122	1.11189	0.0165148
Nmu	1.11167	0.842011
Neurl1a	1.11126	0.476443
Gm3244	1.1102	0.0277534
Slc7a3	1.11013	0.618634
Fam83g	1.10865	0.537352
Gm11744	1.10841	0.591404
Ypel1	1.10829	0.455144
Mettl11b	1.10756	0.899907
Fcna	1.10743	0.595134
1810041L15Rik	1.10737	0.773799
Srrm4os	1.10617	0.820055
Ccdc37	1.10471	0.670185
Ccdc63	1.10456	0.696682
Crispld2	1.10419	0.677956
Gm527	1.10187	0.0458906
Tigd4	1.10149	0.75969
Ptgs2	1.09991	0.643461
Slc43a1	1.09968	0.572828
Dhx58os	1.0994	0.6889
Dnah12	1.09876	0.628702
Tnnt1	1.09807	0.732787
Hoxa13	1.09779	0.773799
Cntn4	1.09614	0.814551
Pdlim2	1.09572	0.274695
Tgds	1.09569	0.0129659
Aoc3	1.09464	0.635496
Acer2	1.09446	0.492386
Fbxl22	1.09433	0.37142
Cacng7	1.09393	0.407699
Myog	1.09375	0.878256
AI467606	1.09132	0.43821
Slc38a4	1.09092	0.726205
Fbxo44	1.09088	0.435798
Mmp13	1.09047	0.732334
Liph	1.08971	0.495988
Gsto2	1.08885	0.462253
Wfdc1	1.08804	0.82776
Redrum	1.08717	0.762064
Cd1d2	1.08707	0.709851
Gm2606	1.0869	0.444396
Slc25a34	1.08624	0.640575
Dcn	1.08616	0.355113
1700010I14Rik	1.08548	0.49494
Cdk5r1	1.08545	0.381393
Tcea3	1.08408	0.622645
Ppara	1.08301	0.624747
Cbln2	1.08179	0.781605
Prkar1b	1.08142	0.41406
Gm6768	1.08098	0.161449
Smim4	1.08057	0.0808735
Ccdc162	1.0804	0.610661
Axdnd1	1.07833	0.514123
Erc2	1.07792	0.505921
Adm2	1.07744	0.651884
4933431K14Rik	1.07651	0.278016
Rprl2	1.07648	0.642442
Hpgd	1.07583	0.613246
4930447F24Rik	1.07513	0.46031
Gipc2	1.07446	0.613246
Tacr1	1.07241	0.668357
Gm17308	1.07187	0.615909
Chst3	1.06999	0.530608
A830039N20Rik	1.06907	0.613246
Tkt	1.06711	0.187993
Cd209a	1.06671	0.731728
Phospho1	1.06631	0.289951
Btd	1.06621	0.0598363
4833407H14Rik	1.06252	0.644106
Gm1045	1.0609	0.760474
Agpat9	1.06074	0.366534
Sort1	1.06047	0.455144
Ostn	1.06042	0.709763
Syt12	1.06022	0.6385
Rai2	1.05605	0.611445
Pmaip1	1.05567	0.459007
Mapk8	1.05558	0.0508144
Dnaic2	1.05537	0.363211
1700088E04Rik	1.05456	0.214441
Prkcb	1.05454	0.43209
Tmem110	1.05374	0.150498
Xrra1	1.05276	0.450874
Phgdh	1.0518	0.171871
2610306M01Rik	1.05157	0.178141
G730046D07Rik	1.0514	0.588447
Mnd1	1.0512	0.0140751
Cacng1	1.05102	0.735675
Cela1	1.05097	0.24467
Gm21747	1.05094	0.903879
Rpl21	1.04974	0.000101807
Parm1	1.04961	0.620233
Pou2af1	1.04616	0.767649
Fbxo47	1.04573	0.298814
Cftr	1.04571	0.733174
Pbrm1	1.04505	0.0633261
Adam23	1.04461	0.561438
Tmem181b-ps	1.04447	0.000206556
Exph5	1.04386	0.811911
Lsm1	1.04305	0.150777
Lamb3	1.04154	0.694239
Ccdc66	1.04147	0.181735
2310068J16Rik	1.04141	0.418641
Gm22362	1.04061	0.391916
Hspb6	1.03861	0.427199
Dtna	1.0386	0.470865
Abcb11	1.03809	0.715461
2310040G24Rik	1.03608	0.476265
Ttpa	1.03408	0.604372
Klrb1c	1.03304	0.440953
C1qtnf4	1.03271	0.777251
Gm4980	1.03129	0.579044
Car3	1.03123	0.859206
Hoxb5	1.03038	0.613246
Errfi1	1.02914	0.444396
Rps15a-ps3	1.02748	0.326029
Eif4ebp1	1.02307	0.322304
Appl1	1.02242	0.160506
Cldn2	1.02241	0.91634
Mt2	1.02207	0.640528
Atoh8	1.02052	0.445169
Mmp19	1.0203	0.374119
Pam16	1.01953	0.0455607
Camk2g	1.01811	0.161916
Gldc	1.01729	0.70798
Msi2	1.0151	0.0842775
Oit3	1.015	0.483487
B4galt4	1.01487	0.231371
Atp9a	1.0126	0.523122
Sorbs1	1.01198	0.309356
B230208H11Rik	1.01157	0.708647
Gm16439	1.01033	0.490776
Pacsin3	1.00987	0.407699
Rbp4	1.00954	0.663167
Rhov	1.0094	0.800741
Vstm4	1.00871	0.575441
Gm16062	1.00839	0.292091
Gm15413	1.00815	0.677956
Prrt4	1.00684	0.729662
Gm2274	1.00454	0.870809
Mtdh	1.00294	0.000314025
Arl4d	1.00203	0.163069
Ldhb	1.00126	0.335351
Lrrc15	1.00113	0.694869
1700037C18Rik	1.00063	0.180962
Gm14230	0.999306	0.586143
1700120C14Rik	0.998336	0.266293
Chchd1	0.996898	0.067338
Cyp4f18	0.995741	0.626533
Zswim7	0.995642	0.00264944
Gadd45a	0.995615	0.277255
Sync	0.993344	0.653817
Tmem47	0.992906	0.420725
Sez6l2	0.992713	0.639158
Ereg	0.992561	0.761543
Dusp4	0.992539	0.555306
Podxl2	0.992293	0.455144
1700095J03Rik	0.992243	0.60586
Anks1b	0.991031	0.737367
Gm26534	0.989048	0.427026
Plcxd1	0.987985	0.781979
Mtl5	0.987788	0.490471
Pmel	0.98773	0.392638
Slc12a2	0.986995	0.0444773
Rnd2	0.986954	0.00757303
Cyb5a	0.98642	0.0903468
Ocln	0.986143	0.74472
9330154J02Rik	0.984809	0.511188
Dennd6a	0.983797	0.131386
Gm15441	0.983667	0.448711
Cyp2j9	0.983122	0.519689
Gm10101	0.981868	0.420725
Gm16464	0.98032	0.417156
Marveld2	0.979246	0.6385
Anxa1	0.978941	0.368932
Vdac2	0.978184	0.0745642
Apol7d	0.978105	0.586838
Dock3	0.978074	0.747201
Angpt2	0.977474	0.555291
Ndufb4	0.976998	0.0702313
Chst11	0.976799	0.413093
Gm14461	0.975446	0.828876
Rarb	0.974869	0.520572
Col25a1	0.974423	0.614261
Gm14567	0.974196	0.491105
C4b	0.973683	0.717881
Lims2	0.97301	0.514856
Ctsl	0.971574	0.505921
Enho	0.97098	0.491746
Mt1	0.969901	0.564136
Hrct1	0.968949	0.484651
A430078I02Rik	0.964902	0.435422
Gm4952	0.964814	0.797249
Slc27a1	0.964361	0.428499
Bmpr1a	0.964162	0.245103
Ybx3	0.963009	0.00094253
Aldh6a1	0.962478	0.261671
Dpf3	0.961281	0.724816
4930502E18Rik	0.959597	0.687818
Gng7	0.959322	0.644547
1700003F12Rik	0.958613	0.588394
Svopl	0.95858	0.703476
Vsig4	0.958479	0.812463
Slc20a2	0.957458	0.136171
Chac1	0.957285	0.330388
Tmsb15l	0.956037	0.589328
Cage1	0.955747	0.245323
Grm1	0.955239	0.715723
Gm16244	0.954625	0.161449
0610040B10Rik	0.952775	0.444396
Gm12350	0.952684	0.208845
Gdf6	0.952387	0.814924
Slc25a33	0.952163	0.00757303
Capn7	0.951673	0.114767
Tvp23a	0.950726	0.360618
Mmp27	0.950484	0.718748
Kcnc2	0.950172	0.577213
Mpv17l	0.947738	0.469279
2210011K15Rik	0.947622	0.698674
4930524O07Rik	0.947123	0.587674
Klhl24	0.94666	0.022485
E230013L22Rik	0.946487	0.358879
Ryr2	0.946328	0.673644
Jakmip2	0.945993	0.745919
Pard6b	0.945562	0.734418
Cryab	0.945526	0.678813
Adrb2	0.944066	0.395751
Heph	0.943846	0.711089
Lipt2	0.943729	0.0758042
Speer4b	0.943672	0.847594
Kcnj2	0.943583	0.345615
Endou	0.942781	0.652539
Pfkm	0.942017	0.19068
2310010J17Rik	0.940008	0.509761
Dlg5	0.939278	0.251486
Hrk	0.937991	0.866534
Proca1	0.936265	0.630118
Fcer1a	0.936076	0.85179
Samd8	0.935324	0.163883
Slmap	0.934548	0.114767
Snurf	0.934211	0.872302
Tnfrsf8	0.933919	0.55659
Gm12439	0.93319	0.741778
Fgf21	0.932805	0.7279
Apbb1	0.932039	0.0140751
Mfap3l	0.931225	0.49744
Sytl2	0.931158	0.698099
Otos	0.930348	0.815759
Dcp1a	0.929832	0.121052
9930012K11Rik	0.929526	0.435798
Ptprr	0.929436	0.555291
Ccdc58	0.928314	0.225937
Nrxn3	0.927021	0.84615
Myod1	0.926361	0.905861
Smyd4	0.925567	0.1606
Smim5	0.924933	0.780466
Syde2	0.923703	0.466459
Slit1	0.923626	0.628702
Cspg5	0.923373	0.57523
Zfp879	0.921257	0.738283
Tspyl5	0.921037	0.433367
Fgf10	0.921011	0.770171
Rasgef1a	0.920819	0.455144
Unc79	0.920372	0.791625
Sec14l5	0.919959	0.84615
Svep1	0.917516	0.73363
Slc9a2	0.916898	0.773799
Chrdl1	0.91659	0.561714
Arhgef3	0.916287	0.370371
Xlr4c	0.915665	0.745367
Hdac11	0.913898	0.191066
Camk2a	0.91326	0.74462
Ptges	0.912864	0.707909
Gm14421	0.912307	0.34387
Mturn	0.910985	0.302127
Gm15706	0.910875	0.452007
Fam83b	0.910688	0.875899
Eya1	0.910538	0.767603
Rab11fip1	0.91005	0.519864
Tnni3k	0.909045	0.688851
Use1	0.908588	0.05195
Plat	0.908338	0.402193
Ano1	0.907756	0.578266
Greb1	0.90739	0.74235
Klf5	0.907288	0.519864
Gm12338	0.907158	0.285581
Dnajc28	0.906578	0.391195
Mex3b	0.906427	0.171871
Cbx7	0.906286	0.368572
Fam35a	0.905918	0.22884
Nt5dc2	0.905321	0.450487
Cilp2	0.905153	0.789426
Rpl35a-ps6	0.905046	0.842919
Cntn1	0.90447	0.73123
Gm11451	0.900768	0.431617
Acy3	0.900255	0.514123
E430014B02Rik	0.899303	0.628728
Lpin1	0.898492	0.414644
Itgb4	0.898268	0.555291
Slit3	0.898031	0.760474
Tnnt2	0.897696	0.797997
Peli2	0.895861	0.0731501
Sbk2	0.895777	0.680213
Bnip3	0.895283	0.36671
Selenbp1	0.894596	0.494985
Rpl17-ps4	0.894544	0.44128
E030042O20Rik	0.894351	0.653281
Rundc3a	0.894088	0.712381
Capn5	0.893785	0.110334
Mei4	0.893735	0.708441
Adk	0.89298	0.234438
4933427G17Rik	0.892804	0.706031
Gm28653	0.892041	0.889528
BC037039	0.891952	0.418641
Pbp2	0.891803	0.7009
Gpr156	0.89135	0.651143
Kcnq5	0.891017	0.577372
Murc	0.890904	0.712453
Raet1e	0.890376	0.37142
Adprh	0.889577	0.0375671
Nup62cl	0.889435	0.803604
Dusp22	0.888052	0.107474
C1qtnf3	0.887438	0.684409
Olr1	0.887177	0.755204
Rnu3b1	0.886652	0.485852
Apoe	0.886349	0.44607
Ipmk	0.885617	0.252972
Gm16845	0.88521	0.523629
Rtkn2	0.885006	0.592085
Sbspon	0.884872	0.814551
Rbm24	0.884128	0.890741
Ptchd4	0.883474	0.772523
Mmp11	0.88339	0.311637
1190005I06Rik	0.882983	0.708647
Reep6	0.882645	0.541597
Lppos	0.882222	0.198973
Pde1a	0.880252	0.613246
Gpm6b	0.880109	0.450487
Arhgap22	0.880043	0.644106
Rbm38	0.879237	0.330944
Bves	0.878947	0.738043
Mmd	0.877433	0.361874
Adam11	0.877271	0.602203
Kbtbd8	0.877192	0.297823
Kcnc1	0.877164	0.865837
Thap7	0.875816	0.241247
1810010H24Rik	0.874967	0.582012
Gm14295	0.874851	0.470865
Clstn3	0.873934	0.822814
Inca1	0.873592	0.269836
5930403N24Rik	0.873177	0.545725
Loxl2	0.873106	0.591404
Parg	0.872171	0.203035
Smarcd3	0.872077	0.538857
Fam151b	0.871406	0.0903174
Tagln	0.871075	0.750975
Cdkn1a	0.869552	0.554769
Gm15787	0.869522	0.322442
Nav3	0.869328	0.520572
Tmem41a	0.869147	0.109416
Gm4349	0.868173	0.466337
Mterf2	0.867647	0.104872
Map1lc3a	0.867373	0.114146
9330132A10Rik	0.866938	0.721001
Tmem221	0.866492	0.628702
Sgms2	0.866084	0.567724
Fcmr	0.865926	0.845537
Cox17	0.865423	0.1606
Fbxo24	0.865244	0.399851
Usp2	0.864004	0.490475
Map2k3os	0.863623	0.144915
Grem1	0.863154	0.808778
Acsl6	0.862876	0.698012
Rras2	0.862788	0.277279
Hspa1b	0.861394	0.616563
Sv2b	0.86048	0.807103
Pappa2	0.859993	0.746088
Ffar4	0.8591	0.808048
Gm15417	0.857019	0.0715199
Taco1os	0.857008	0.406154
Syn1	0.856442	0.644764
C920006O11Rik	0.856281	0.519331
6330549D23Rik	0.856244	0.509685
B3gnt3	0.856089	0.541854
1700001L05Rik	0.855863	0.292637
Stk32a	0.855712	0.841042
Gm28818	0.855645	0.766266
Ak5	0.854661	0.731719
Yap1	0.854431	0.800187
Cxxc5	0.853928	0.128341
Gstk1	0.853826	0.437196
Epha1	0.853584	0.629738
Rprl3	0.853235	0.701065
Slc14a1	0.853165	0.807352
Ablim3	0.852489	0.722365
Gm10369	0.852473	0.815395
A430018G15Rik	0.852241	0.41864
Timmdc1	0.85224	0.198783
Gm13414	0.852011	0.366364
Mgat3	0.851537	0.509685
Mettl22	0.851356	0.337375
Gm10425	0.851031	0.501757
Irx2	0.850329	0.881088
Chpt1	0.849972	0.215792
C230085N15Rik	0.849681	0.555291
Adssl1	0.84945	0.555257
Nebl	0.849357	0.588297
Nudt10	0.848983	0.559815
Ppp1r3fos	0.848716	0.757492
Hacd1	0.848631	0.3329
Filip1	0.848089	0.564565
Fbxl2	0.847801	0.403953
Col4a4	0.847605	0.656602
Ndufb9	0.847579	0.00353462
Galnt16	0.847475	0.674547
2700046G09Rik	0.845966	0.208782
Krt23	0.845744	0.852099
Ghr	0.845722	0.441317
Gm4419	0.845266	0.600094
Neil2	0.844636	0.461194
Fyttd1	0.843849	0.12115
Gm2026	0.843596	0.181813
Tmem100	0.842956	0.677956
Omp	0.842832	0.633808
Iglc3	0.842769	0.846846
Lefty1	0.842644	0.405794
Fam179a	0.84258	0.677956
Zcchc24	0.842524	0.275691
Tdrp	0.84243	0.588447
Spata24	0.841845	0.325258
Mmp28	0.841708	0.532974
Sox11	0.841115	0.337113
Sgtb	0.840953	0.349337
Ighd	0.839493	0.792156
Irf6	0.839232	0.627169
Sumf2	0.838724	0.07275
Ppp1r3c	0.836708	0.644803
BC037032	0.835749	0.445791
Sdc4	0.835409	0.383918
Gm22579	0.834134	0.898439
Asb5	0.833919	0.871215
Il1rap	0.833658	0.366364
4930563E22Rik	0.833378	0.260067
Sema6a	0.832527	0.467784
Smim1	0.832148	0.706012
Rn7s6	0.831747	0.449462
Avpi1	0.83112	0.0823038
Mboat2	0.830665	0.510481
Gm16325	0.830302	0.734418
Mmp15	0.830244	0.48668
Klhl22	0.829044	0.189486
Gm10687	0.828914	0.592085
Itga10	0.82885	0.69077
5830415F09Rik	0.828775	0.212549
Rny1	0.827582	0.45812
Mettl7a1	0.827452	0.322304
Lynx1	0.826915	0.495904
Isoc2a	0.826578	0.0786291
Ndufa2	0.825988	0.0629493
Slc25a23	0.825866	0.590413
Rps3a2	0.825599	0.725996
Maff	0.824377	0.555583
Filip1l	0.824066	0.417156
Rassf6	0.823868	0.762326
Gm26619	0.82121	0.808793
Gm4876	0.821196	0.719379
Hes6	0.820041	0.299169
1700112E06Rik	0.819942	0.412826
Adamtsl5	0.819121	0.57081
Amacr	0.817707	0.0783405
Tmem38b	0.817698	0.366364
Adam22	0.817685	0.639158
Ptgis	0.817489	0.839551
Ctxn1	0.817246	0.41549
Tecta	0.816552	0.762064
Bmp5	0.816527	0.808793
Cisd1	0.816416	0.113072
Peg10	0.816208	0.528769
Scnm1	0.816129	0.022485
Klhl13	0.816095	0.644764
Slc8a3	0.815703	0.721909
Gm10575	0.815329	0.702841
Wnt2	0.815232	0.84615
Eepd1	0.814662	0.47346
Ephx4	0.813774	0.715462
Sptbn4	0.813224	0.609215
Nisch	0.812921	0.2446
Gm17249	0.812838	0.406422
Ptprq	0.812422	0.734066
Shb	0.811779	0.221433
Atp1a3	0.811469	0.656602
Gm5819	0.81128	0.760474
Rnf128	0.811213	0.587552
8430423G03Rik	0.811204	0.616158
Dusp10	0.810807	0.41052
Dsc2	0.810665	0.688917
Srpk3	0.810181	0.798085
Ercc6	0.809739	0.242148
Rny3	0.809607	0.330938
Rdh5	0.809428	0.387814
Lars	0.809066	0.144915
Epb4.1l4a	0.808873	0.677728
Mrps36	0.808718	0.0214401
Arf4	0.808299	0.198973
C330018D20Rik	0.808209	0.0603429
Bag4	0.80758	0.126921
Zfp688	0.807526	0.115871
Cyp2r1	0.806626	0.555933
Pla2g2d	0.806422	0.721222
Sh2d4b	0.80561	0.648045
Nudt11	0.804367	0.725503
Arntl2	0.803124	0.700012
Mrps27	0.801051	0.0165148
Ephb6	0.800269	0.732334
Pdk4	0.798715	0.734418
Gm16118	0.798674	0.813733
Gm11709	0.798581	0.812263
Gm16835	0.797527	0.737367
Mir1949	0.796542	0.444597
Slc24a3	0.795163	0.690723
Gm17484	0.794717	0.556749
Cd79a	0.794596	0.850823
Cd1d1	0.794238	0.229633
Pigp	0.794113	0.189907
Adamts15	0.793497	0.680167
Gm7008	0.79314	0.549965
Cacna1g	0.792564	0.797249
Rgcc	0.791735	0.518456
Bsn	0.791379	0.655294
Cdkn1c	0.790731	0.737963
Myzap	0.790631	0.734066
C630043F03Rik	0.78973	0.333381
Rpl30-ps10	0.789663	0.45532
Mgll	0.788637	0.729662
Gm16534	0.788614	0.87309
Saraf	0.787797	0.0990949
Rassf9	0.787216	0.761289
Gm4262	0.787208	0.591404
Fgf13	0.78598	0.712381
Fopnl	0.785873	0.171871
Drp2	0.785495	0.734418
A930024N18Rik	0.785493	0.620736
Nppc	0.784111	0.858639
Areg	0.783861	0.83369
Mrps31	0.783751	0.242148
Ankrd9	0.783188	0.241247
2700069I18Rik	0.783069	0.767748
Chrnb1	0.782827	0.660797
Sdr39u1	0.782824	0.368773
Npnt	0.78189	0.68265
Pdk2	0.780547	0.487496
Gm9825	0.779888	0.81103
Ccdc103	0.77967	0.541597
Gm27042	0.779338	0.686214
Cnrip1	0.779087	0.49802
Snora23	0.778615	0.616341
Capn3	0.778587	0.741049
Slc47a1	0.777679	0.855589
Prodh	0.777624	0.554125
Dctn6	0.777461	0.160146
Arhgdib	0.77743	0.555291
Nap1l3	0.776923	0.879966
Syt15	0.776143	0.821992
9230114K14Rik	0.776061	0.434131
Glud1	0.775892	0.0954126
Mef2c	0.775149	0.389754
6330562C20Rik	0.77514	0.330944
Tmprss11b	0.774733	0.850052
Pparg	0.774476	0.754392
Hspa1a	0.773939	0.734418
Alg11	0.773753	0.323977
Npas4	0.773393	0.826025
Slc25a1	0.773255	0.329367
Rgag1	0.773156	0.622645
Pcdhb7	0.77267	0.621034
Arhgap44	0.77202	0.575626
Pacrg	0.771817	0.634013
Bnc1	0.771814	0.89152
Klf9	0.771222	0.31218
Hmgb1-ps8	0.771142	0.676158
Gnaz	0.770889	0.69077
Gm26908	0.770781	0.613246
Gm16194	0.769772	0.84615
4933406P04Rik	0.768953	0.464486
Wnt11	0.768773	0.73209
Rbfox1	0.76874	0.644708
Clybl	0.768127	0.292637
Cdh18	0.766405	0.827861
Hsf5	0.766345	0.658822
Herc3	0.765912	0.102474
Gm9493	0.765499	0.410594
St3gal3	0.765497	0.000638532
Lyrm1	0.764821	0.201598
Clrn1	0.764558	0.87443
Rhobtb1	0.764515	0.333106
1700086O06Rik	0.764232	0.115871
Prkg2	0.763382	0.783315
Ppapdc3	0.763235	0.660797
Rnf170	0.762727	0.289757
Fbxl13	0.76248	0.81601
F2r	0.762031	0.406154
Gstm1	0.761439	0.342101
Cd5l	0.760751	0.878137
Ttc39b	0.759781	0.150291
Ndufab1	0.759525	0.0398192
2210418O10Rik	0.759521	0.868187
Mall	0.759418	0.6727
Pex11b	0.759291	0.731322
Gm26740	0.759157	0.591404
Gm17251	0.759121	0.260517
Vdac3	0.758782	0.231856
Jph4	0.7565	0.694842
Fgf1	0.755815	0.585616
Trpv3	0.755313	0.822814
Pkp2	0.755063	0.69342
Gm20522	0.754872	0.338275
Klhl33	0.754674	0.650577
Igf2bp2	0.754241	0.670486
Camk2n1	0.754212	0.579996
Thap6	0.754117	0.122741
H2-M9	0.753435	0.850919
Hmbs	0.753247	0.162859
AA914427	0.751646	0.50041
Clec2l	0.751363	0.606087
Fzd4	0.751232	0.58404
Tdrkh	0.751221	0.244443
Sgk2	0.751153	0.803359
Slmo1	0.750816	0.599521
Me2	0.750343	0.319456
Pigx	0.75022	0.0888972
Stamos	0.749813	0.484481
Rtn4rl1	0.749752	0.741049
E030030I06Rik	0.749502	0.496801
Rpl35a	0.749264	0.228281
Gm17586	0.748818	0.067338
Nova1	0.748325	0.833057
4921536K21Rik	0.747634	0.443558
Brf2	0.746643	0.241282
Lurap1l	0.746592	0.608097
Hgsnat	0.746505	0.260517
Crabp2	0.745521	0.714321
Smim19	0.745329	0.28491
Slc25a29	0.745115	0.467132
Nek3	0.745077	0.446489
Gm13835	0.744518	0.3689
Tspan12	0.744086	0.676158
Chrd	0.743105	0.600847
Pcyt1b	0.742066	0.663613
Tob1	0.741696	0.276839
Gm6166	0.741569	0.513125
Fam13c	0.741384	0.389087
Gm20324	0.741051	0.494159
1110046J04Rik	0.740409	0.57523
Lrrc4	0.740193	0.648769
Polb	0.739886	0.431617
Laptm4b	0.739844	0.211648
Rrn3	0.73951	0.301387
Rfc4	0.738264	0.425125
Itih5	0.738189	0.709851
Zcchc12	0.738043	0.802333
2310034G01Rik	0.73795	0.721909
Lsm4	0.737941	0.334712
Card14	0.737804	0.790966
Ndfip1	0.737627	0.155804
Olfm1	0.737596	0.617817
Fgf11	0.737471	0.758007
Smarca5-ps	0.737357	0.798484
Cmah	0.736751	0.684415
Zfp641	0.73645	0.861953
Pim3	0.73616	0.361545
Tma7-ps	0.736046	0.728201
Kcnab3	0.735925	0.587552
Phldb3	0.734853	0.712974
Ethe1	0.7346	0.242148
Paqr6	0.734126	0.800622
Saxo2	0.733822	0.363056
Synm	0.733233	0.715209
Ramp1	0.732827	0.57795
Usmg5	0.732514	0.109197
Hkdc1	0.732382	0.762064
Ero1l	0.732043	0.292637
Ssc4d	0.731786	0.428161
Acyp2	0.731535	0.556749
Rbpms	0.73149	0.616341
St6galnac2	0.731128	0.688851
Oxtr	0.729294	0.908351
Smyd1	0.727504	0.891245
Fbxo31	0.726575	0.4325
Kcnh2	0.726281	0.682472
Grb14	0.726098	0.635735
Zfp239	0.725826	0.524923
Iglon5	0.725794	0.796253
Gstz1	0.725513	0.375686
Slc1a6	0.725376	0.81228
Sema5b	0.725261	0.833057
Tubb2b	0.72489	0.567248
C3	0.724713	0.727629
Katnal2	0.724682	0.73379
Cpe	0.724448	0.512829
Gm4963	0.724044	0.432389
Gpr137b	0.723589	0.502959
Prdm8	0.72257	0.588818
Asah1	0.72249	0.0228014
Cp	0.721403	0.596285
Gm2670	0.72113	0.775903
Pla2g12a	0.71991	0.104617
Tmprss11f	0.719766	0.880531
Gm9762	0.71958	0.0719716
Hrh1	0.719234	0.567071
Gm8307	0.719187	0.858977
Ndufa13	0.719104	0.17132
Sh3glb1	0.718776	0.322442
Gm6806	0.718301	0.803965
Dynlt1-ps1	0.717987	0.204284
Plscr4	0.717977	0.339096
Il18	0.717817	0.477143
Cers4	0.71761	0.732017
H2-M5	0.717376	0.787403
Rgs22	0.717108	0.816966
Ccdc170	0.716918	0.663167
Dnajc6	0.716628	0.776865
Gm11520	0.716186	0.514123
Gm10243	0.716124	0.762064
Tfcp2l1	0.716034	0.714025
Ano7	0.714409	0.87138
Fam195a	0.71415	0.469279
Cenpj	0.71399	0.484481
Lrrc74b	0.713232	0.836495
Slc25a15	0.712856	0.366364
Spry2	0.712746	0.414809
Cyp2j6	0.712595	0.342101
Calml4	0.71221	0.660797
Sult5a1	0.711884	0.846453
Hs6st2	0.711652	0.727469
A830005F24Rik	0.711457	0.706723
Tnfrsf10b	0.709858	0.455144
Chd5	0.709753	0.547454
Gm5436	0.709278	0.702841
Med9os	0.708527	0.708647
Gm4117	0.70835	0.790663
Trim30b	0.707817	0.764041
Ighg1	0.706924	0.92587
Cox4i2	0.7069	0.59296
Tle6	0.706824	0.519427
C8g	0.70659	0.652962
4930430F08Rik	0.705728	0.0716674
Hao1	0.705641	0.796253
Rgs17	0.705485	0.513779
Plch1	0.705343	0.577422
Soat2	0.704827	0.50196
Gata6	0.704071	0.799029
Slc25a4	0.703175	0.330944
Hdhd2	0.703109	0.208678
C330013E15Rik	0.702891	0.52617
Nrbp2	0.702512	0.633063
Park2	0.702399	0.597423
Kxd1	0.702346	0.17163
Cacnb3	0.702297	0.375686
Cd300lh	0.702066	0.640528
Prkag3	0.701545	0.858977
Samd13	0.701221	0.715598
Rpl17-ps8	0.701208	0.052804
Yars2	0.700307	0.333381
Gm6297	0.700164	0.682124
Polr2h	0.699245	0.282385
Drap1	0.699221	0.110334
Mrps12	0.699209	0.17163
Fam229b	0.698772	0.560677
Gm15559	0.698578	0.689263
Atg4a-ps	0.697837	0.520518
Srfbp1	0.69781	0.266933
Fitm2	0.697777	0.497088
2900089D17Rik	0.697144	0.602281
Sdc2	0.696509	0.550722
Cebpb	0.696309	0.491105
Hebp2	0.696162	0.451951
AI464131	0.695698	0.5951
Uqcr11	0.694797	0.059627
Iffo1	0.694657	0.465885
Chchd2	0.694612	0.000638532
Ap3s1	0.694577	0.0532564
Lzts1	0.694408	0.702841
Smoc1	0.693919	0.846616
Gm19569	0.693338	0.617672
G630090E17Rik	0.69212	0.607115
Loh12cr1	0.691738	0.0375671
Tom1l1	0.690658	0.306246
Rassf7	0.690426	0.709763
Prelid2	0.690248	0.48664
Ube2v2	0.689464	0.306129
Xrcc3	0.689179	0.63636
Smim20	0.68902	0.0731501
Casz1	0.688943	0.814551
Cldn23	0.687559	0.816905
Awat2	0.68706	0.743141
Cd300lb	0.687048	0.634688
Rspo3	0.686921	0.79051
Dnajc21	0.686629	0.126764
Ivd	0.685	0.362216
Pnma1	0.68402	0.699149
Gm6710	0.683417	0.310854
Map3k19	0.683191	0.779412
Trp53inp2	0.683189	0.378104
BC106179	0.682935	0.706452
Dhtkd1	0.682524	0.621121
Gnb5	0.682419	0.276839
Pcdh17	0.682306	0.588447
Pcdhga2	0.681905	0.677728
Camta1	0.681584	0.245346
Fhit	0.681312	0.725067
Satb1	0.680921	0.501757
Dapk2	0.68083	0.76016
Gm6344	0.680181	0.754392
Pcdhb2	0.679929	0.81103
Gm26703	0.678706	0.801539
Hmgb1-ps2	0.678681	0.590607
Gatb	0.678622	0.166041
Hspa9	0.677493	0.2934
Fbxo8	0.677388	0.363056
Ap3m1	0.677163	0.215792
Exoc3l2	0.676981	0.652962
Tmem107	0.67698	0.325761
Pex11a	0.676407	0.731719
Spsb4	0.67599	0.738043
Rell2	0.675811	0.644106
Paip2	0.67556	0.0482437
Scrib	0.674196	0.165178
Ddit3	0.674083	0.440711
Cox7c	0.673607	0.16831
S100a1	0.673502	0.415463
Aifm2	0.672996	0.315193
Gm14488	0.672467	0.715598
Pde4c	0.671882	0.79051
Amica1	0.671511	0.770701
Musk	0.671301	0.839717
Akap7	0.670899	0.293072
Atp5d	0.670823	0.0663651
S100a10	0.670014	0.462692
Dennd2a	0.669431	0.48399
Spire2	0.669198	0.774765
D3Ertd751e	0.669181	0.182589
6430550D23Rik	0.66907	0.757485
Gm23297	0.66897	0.596311
Nxph3	0.668525	0.79051
Syt17	0.667984	0.737367
Atg10	0.667934	0.171871
Vps36	0.667607	0.349741
Slc25a30	0.667125	0.198973
Myo16	0.667098	0.829133
Ccbl2	0.666947	0.481781
Tmem161a	0.666755	0.224788
Coro6	0.665054	0.811911
BC065403	0.665051	0.86988
Gm11837	0.663521	0.725503
Zfp354b	0.662966	0.780162
Eif2b5	0.662775	0.380519
Emc9	0.662596	0.476443
Klf4	0.662345	0.577422
Pcdhgc5	0.662138	0.581952
Hspb7	0.66137	0.798626
Hmcn2	0.661345	0.681811
Gm26330	0.661181	0.890703
Sil1	0.661011	0.109389
Ddr1	0.660284	0.560677
Itgb7	0.660282	0.729981
Gm20033	0.659288	0.638436
Gm12966	0.659145	0.441611
Chrac1	0.658588	0.00411985
Gm17494	0.658163	0.564799
Ccdc124	0.657926	0.298745
1700003E16Rik	0.657517	0.759605
A330035P11Rik	0.656564	0.510673
4930570G19Rik	0.656156	0.783899
Micu3	0.655119	0.34387
5830418P13Rik	0.654922	0.813733
Hoxa1	0.654799	0.638728
Nefm	0.654783	0.86812
Dgcr14	0.654682	0.368773
Olfm2	0.654504	0.868981
Dmpk	0.654471	0.557895
Rgmb	0.653966	0.37015
Acp1	0.653942	0.265735
Dixdc1	0.653891	0.444597
Dnm1l	0.653634	0.115871
Snora34	0.653561	0.60696
Bloc1s1	0.653075	0.122822
Gdf11	0.652864	0.433139
2010007H06Rik	0.652106	0.728559
D430040D24Rik	0.651977	0.539304
Has2os	0.651934	0.586143
Syt7	0.651893	0.826778
Gsg1	0.651836	0.791743
Irf4	0.651549	0.737613
Dgcr6	0.651409	0.484481
Snora24	0.6513	0.543935
Hacd2	0.651276	0.709763
Mrpl13	0.650886	0.126764
4931440P22Rik	0.650413	0.506024
Fst	0.649926	0.830642
Prss12	0.649584	0.829894
Gm10069	0.649441	0.484481
Fosb	0.649292	0.735366
Add2	0.649158	0.85493
Prdx6	0.64854	0.254054
Cpm	0.647684	0.645312
Scarna6	0.647435	0.504321
Gm13341	0.646671	0.412483
Pramef12	0.646447	0.923435
Cyc1	0.646363	0.149568
Fgfbp3	0.646243	0.706012
Ehhadh	0.646005	0.28491
Leprotl1	0.645974	0.338275
Gm19705	0.645728	0.639158
Spry4	0.645721	0.693488
Acot13	0.644614	0.0712622
Cemip	0.644154	0.810146
Gm15427	0.644151	0.366957
Tm2d2	0.643774	0.325181
Nsmce2	0.64346	0.125251
Rrm2b	0.642799	0.26133
Adam9	0.642655	0.476443
Rbm11	0.642551	0.830166
Emc2	0.642367	0.150777
Bvht	0.642186	0.381308
Setd4	0.641455	0.368773
Has1	0.641288	0.850699
Eif1a	0.641271	0.177587
Snapin	0.640965	0.0764428
Angptl6	0.640536	0.646345
Garem	0.640505	0.577811
Atp5o	0.640293	0.313217
Prtg	0.639899	0.734518
Slc35d2	0.639896	0.139818
Coq10a	0.638933	0.401568
BC049352	0.638396	0.839134
Syt11	0.63815	0.330944
Oxr1	0.638117	0.00264944
BB557941	0.637769	0.792156
9330136K24Rik	0.637754	0.730769
H2afv	0.636142	0.189907
Malrd1	0.636128	0.861953
Xirp1	0.636125	0.903026
Gamt	0.636023	0.330944
Echdc3	0.635892	0.60696
Bbc3	0.63533	0.428862
Gm26244	0.635235	0.940555
Stk33	0.634762	0.814058
Gm22748	0.634458	0.658167
Deptor	0.633845	0.708647
Arvcf	0.633424	0.447277
Ddhd2	0.63335	0.478804
Fam131b	0.633283	0.731806
Wipi1	0.633208	0.102633
Aqp1	0.633159	0.744695
Cthrc1	0.632963	0.782016
Gm2399	0.632741	0.775756
5930412G12Rik	0.632736	0.888627
Abcg3	0.632329	0.663282
Parn	0.632217	0.0851132
Isca2	0.631738	0.275691
Pabpc1l	0.631621	0.761267
Nudt14	0.631597	0.553343
Dok6	0.631446	0.804645
Zfp174	0.631226	0.311463
Sohlh2	0.631139	0.883208
Gm22614	0.630681	0.900374
Kank1	0.630622	0.603486
Bin1	0.630601	0.555291
Inpp4b	0.630481	0.49494
Ggnbp1	0.630114	0.500287
Map3k7cl	0.630106	0.876675
Kansl2	0.63008	0.175983
Poglut1	0.629196	0.0990949
Ahcy	0.628953	0.410877
Suox	0.628665	0.57795
Pfdn1	0.628075	0.206984
Pik3r2	0.627661	0.368773
Gnat2	0.627542	0.71944
Aldoa	0.626834	0.473731
A730035I17Rik	0.626097	0.84615
Dag1	0.626065	0.382117
Best1	0.626014	0.75969
Nr1h4	0.625778	0.738043
Lyrm9	0.625696	0.537902
Aspa	0.625682	0.757117
Nhlrc1	0.625681	0.613246
Ube2l3	0.625375	0.214546
Kank4	0.624855	0.845658
Akap6	0.624841	0.793329
Prkar2b	0.62435	0.75322
Alox5	0.623204	0.779814
Lipc	0.622763	0.844414
Hsdl2	0.622699	0.24467
Jrk	0.622535	0.252972
Tmem191c	0.622501	0.590725
2010320M18Rik	0.62229	0.431863
Gm10705	0.62164	0.650698
Rpp25	0.620564	0.879966
[truncated: 14,311 more rows]

## Sheet: 2PYvs2P
Gene	Log2 Fold Change	padj
Klra4	10	1e-06
Mstn	10	1e-06
Gm18853	10	1e-06
Gm8885	9.36459	1e-06
Gm2974	8.76594	1e-06
Gm8420	8.62246	1e-06
Rpl15-ps2	8.30106	1e-06
Rpl39l	8.07615	0.00259677
Gvin1	7.56998	0.109914
Eps8l1	7.25589	0.063638
Tmem181c-ps	7.04504	0.0219989
Morc1	7.00837	0.080417
Trim12a	6.97187	0.145386
Gm3591	6.91045	1e-06
AK157302	6.88991	1e-06
Tmem233	6.69747	0.315391
Gm6594	6.64892	0.186077
Gm3453	6.57486	0.0129611
Cldn34c1	6.53591	1e-06
Gm2564	6.5318	0.0418993
Hapln1	6.52462	0.0310764
Rps12l1	6.45055	0.713846
Serpina3e-ps	6.4231	0.0011273
Tenm2	6.39235	0.253575
Pla2g5	6.3515	0.00126962
Gm10409	6.31055	0.0129611
Wipf3	6.30618	0.0721019
Gm5345	6.28939	6.41e-05
Hoxd10	6.19788	1.46e-05
Mettl21c	6.10316	0.293775
Kcnc4	6.10102	0.169594
Mfsd4	6.02483	0.00132532
Gm5815	6.01088	1e-06
Trim5	6.01082	0.0766873
Pvalb	5.8931	0.113857
Klra6	5.86988	0.00152928
Gm9008	5.77599	0.0905663
Fgl1	5.72177	0.0317419
Gm10020	5.57901	1e-06
Gm3383	5.54233	0.00088163
Gm5292	5.53121	8.72e-05
Gm18190	5.50597	0.000103322
Otud7a	5.42459	0.0716145
Ntf3	5.37892	0.0322485
Ccl27a	5.37507	1e-06
Nppb	5.28858	0.46018
Rpl34-ps1	5.25227	1e-06
Col4a6	5.22984	0.0256622
Myadml2	5.04472	0.260727
Ano5	4.98847	0.254503
Gm3373	4.88024	1.1e-06
Gm3558	4.86497	1e-06
Gm14584	4.84692	1e-06
2310002L09Rik	4.81447	0.370862
Gm14306	4.78669	2.83e-05
Ube2ql1	4.73654	0.0191867
Igkv14-111	4.66195	0.31479
Ppp1r3a	4.64211	0.280491
Elavl4	4.6303	0.401069
Myh4	4.61758	0.152607
Slc15a2	4.61706	0.000168331
Gm5806	4.60554	0.023341
Fbp1	4.56247	0.0461697
Gm14319	4.54756	0.489517
Gm1966	4.51032	0.017784
Serpina3i	4.49689	0.00227523
Kcnj11	4.44288	0.593154
Gm12224	4.40107	0.609553
Elavl2	4.37663	0.0569139
Dupd1	4.33086	0.348071
Hoxd9	4.29639	2.15e-05
Fcer2a	4.28959	0.111712
Eno1b	4.23967	0.0022556
Oxtr	4.21517	0.327872
Lyve1	4.21324	0.0111602
Gm10406	4.2014	0.00157944
Gm6768	4.17983	1e-06
Gm10182	4.16794	0.00372476
Efcab6	4.15306	0.775128
Gm6123	4.14009	1e-06
Susd4	4.13215	0.00631725
Gm29718	4.08033	0.161939
Robo3	4.06449	0.0929909
Nat1	4.02302	0.523631
Gm3411	4.01361	0.000224733
Gdf10	4.00094	0.0697616
Rorb	3.99867	0.0223525
Klhl4	3.92027	0.000952759
Fzd10	3.91397	0.0278136
Ddx25	3.886	0.0591308
Kcna7	3.86735	0.477911
Rpl3-ps1	3.8495	1e-06
Uckl1os	3.8399	0.426681
Hand2	3.76424	0.524634
Pla2g4e	3.75957	0.451279
Cd209c	3.68827	0.292478
Mybpc2	3.68344	0.423685
Gm9855	3.68075	0.0301895
Gm12300	3.67922	0.565202
Kcna2	3.66617	0.594181
Serpina3h	3.65878	0.0189957
Agbl1	3.65629	0.550999
Tspan32	3.62986	0.000514623
Gm13223	3.62296	0.59127
Zfp345	3.61078	0.576094
Gm10704	3.60689	1e-06
Fxyd6	3.60223	0.114076
Trpc6	3.5988	0.0437706
Gm31748	3.58074	0.462924
Kcnn2	3.5639	0.214929
Ces2e	3.55251	0.0491933
5930412G12Rik	3.53531	0.185382
Myoz3	3.51503	0.401135
Cryaa	3.51118	0.537898
Tuba8	3.49813	0.147617
Fbp2	3.49763	0.00566677
Gm23444	3.48206	0.833057
Lrrc38	3.47911	0.745168
Stmn4	3.47896	0.0787951
Prickle4	3.45623	0.343541
Wnt2	3.41485	0.220012
Reln	3.41331	0.0599805
Ky	3.34998	0.4512
Cd19	3.33984	0.305006
Tmem45a2	3.33661	0.185445
Scn2b	3.32092	0.000173645
Mdga2	3.31592	0.592882
Platr16	3.286	0.384906
Zfp459	3.26713	0.000138847
Gm10654	3.24855	0.274051
Shisa6	3.24085	0.473306
Ighd	3.20632	0.097213
Fsd2	3.19846	0.610533
Ms4a1	3.18657	0.239767
Myoc	3.17396	0.423685
Cr2	3.17275	0.179154
Ucp3	3.16786	0.63534
Gm6404	3.16509	0.00140398
Gm27252	3.16304	0.381647
Cd79a	3.16129	0.2914
St8sia1	3.16019	0.120312
Crym	3.14015	0.0283597
Cadps2	3.1207	0.305006
Hal	3.11198	0.178893
Atp8a2	3.10955	0.125294
Scn1a	3.10419	0.038598
Ckm	3.103	0.562202
Mettl11b	3.09687	0.755084
Apba2	3.0941	0.420633
Exph5	3.08952	0.377959
Hoxb9	3.08208	0.00656764
Myo18b	3.06785	0.399407
Fam135b	3.06664	0.492411
Rassf9	3.06329	0.035102
Thsd4	3.05706	0.0566014
Il11	3.04342	0.39818
Phkg1	3.03947	0.432523
Gm15975	3.03465	1e-06
Tac1	3.02713	0.151236
Gm9992	3.02205	0.204789
Fam65c	3.01995	0.0735919
Tox3	3.0132	0.426681
Masp2	3.00201	0.199515
Oprd1	2.98368	0.308489
Spaca1	2.97818	0.466884
Casr	2.96988	0.540033
Gm10093	2.96524	0.00110379
Vmn2r29	2.96154	0.198313
Xirp2	2.96098	0.500307
Atp1b4	2.95917	0.512416
Jchain	2.93972	0.371966
Wnt10a	2.92243	0.142139
Aqp4	2.92143	0.802885
Sult5a1	2.91561	0.230663
9330104G04Rik	2.91531	3.74e-05
Prom1	2.90496	0.107838
Asb11	2.90334	0.514072
Gm3739	2.9006	0.0418993
Blk	2.90015	0.328815
Dab1	2.8967	0.679883
Cxcl13	2.89343	0.184648
Cpne7	2.89278	0.371618
4921507P07Rik	2.88712	0.44074
Necab1	2.87314	0.292478
Mc5r	2.86876	0.644761
Thbs4	2.83344	0.276697
Pbld2	2.83302	0.0443274
Tagln3	2.83006	0.0721019
Hhip	2.82955	0.349112
Dok5	2.81764	0.595877
Mylk4	2.81422	0.70177
Ampd1	2.81126	0.492411
Nrxn1	2.79949	0.31479
N28178	2.78525	0.377355
Kctd4	2.77327	0.523631
Fat3	2.77111	0.373141
Chst13	2.75345	0.28108
Kcna1	2.75069	0.209263
Hrk	2.74241	0.598018
Hhatl	2.74008	0.615285
2810047C21Rik1	2.73966	0.824217
Igkv4-55	2.73745	0.85393
Ccr6	2.72987	0.371459
Foxp2	2.71418	0.00178788
Igkc	2.71285	0.495965
Grik1	2.71136	0.444292
Lipc	2.70586	0.161939
Ache	2.70427	0.327491
Fbxo40	2.69762	0.513732
Myoz1	2.6921	0.601581
Flrt3	2.68538	0.0627596
Fcmr	2.67402	0.480387
Pou2af1	2.67103	0.370862
Igfn1	2.65972	0.700339
Tmem132b	2.65645	0.418458
Zcchc12	2.64589	0.177917
E030042O20Rik	2.64491	0.0139766
Pde6a	2.6388	0.159355
Aox3	2.63757	0.41444
Lingo3	2.63408	0.80198
Gm12002	2.63067	0.3016
Stra6	2.62997	0.452677
Rsf1os2	2.62354	0.298219
Astn1	2.62121	0.344094
St6galnac5	2.60427	0.460182
Rorc	2.60403	0.523631
Krt20	2.59761	0.618319
Gm15920	2.59597	1e-06
Frem2	2.55437	0.143006
Iglc2	2.54529	0.600906
Abra	2.54027	0.743576
Scn4a	2.53089	0.610462
2900041M22Rik	2.51493	0.109657
Agt	2.50365	0.522034
Flt4	2.50157	0.19821
Ntrk3	2.50071	0.377721
Gm14416	2.49896	0.161939
Erdr1	2.49731	0.083498
Pde4c	2.49082	0.102025
Mpz	2.47584	0.518859
Vtcn1	2.46438	0.593327
C130071C03Rik	2.46355	0.742741
Ell3	2.45929	0.398746
Cntfr	2.45808	0.404565
Kera	2.43853	0.370157
Gm4735	2.424	0.0492586
D430019H16Rik	2.42339	0.254503
Hcar1	2.41207	0.451714
Prss41	2.40781	0.633031
Nptx2	2.40537	0.780817
Serpina1b	2.40476	0.718241
4930524O07Rik	2.39737	0.0210535
St6galnac3	2.39057	0.266625
Tnfrsf13c	2.38437	0.340115
Dgkb	2.37657	0.0540204
Hs3st1	2.37304	0.50709
Bmp3	2.36407	0.592882
Ighg2c	2.36149	0.629138
Kcna6	2.35954	0.251246
Cxcr5	2.34832	0.500307
Angpt2	2.3424	0.0310764
Gm8923	2.33888	0.035102
Arntl2	2.33063	0.0766873
Il9r	2.32714	0.558991
Meox1	2.32315	0.179154
Zfp599	2.31039	0.238023
Cpa2	2.30743	0.274308
Hoxd4	2.2992	0.162895
Aldh1a3	2.29755	0.111799
H2-Ea-ps	2.28646	0.814208
Dnaic1	2.28466	0.420294
Cntn1	2.27134	0.279408
Crmp1	2.26935	0.491031
Mapt	2.26478	0.279394
Csmd1	2.25899	0.632754
Kcnj4	2.25749	0.44074
Gimap9	2.25249	0.0682909
Btnl9	2.24446	0.180348
Hapln4	2.2406	0.498138
Plet1os	2.23682	0.527931
6430573F11Rik	2.23668	0.541601
Hoxd3os1	2.23608	0.16294
Gm9917	2.22864	0.0766873
Ighg1	2.22347	0.819255
Mzb1	2.2224	0.626013
Grrp1	2.22043	0.229405
Ccdc3	2.21837	0.102056
Thsd7b	2.21374	0.602116
Emid1	2.20656	0.0607646
Myct1	2.20115	0.0715546
Gm14308	2.2008	0.0455869
Il7	2.19461	0.167872
Tmtc1	2.19353	0.264894
Negr1	2.19342	0.288172
Tshz2	2.19188	0.146942
Rgs22	2.18979	0.371618
Col23a1	2.18626	0.318421
Cd209b	2.17791	0.866666
Pabpc1l	2.17664	0.0827596
Dlk2	2.16648	0.574477
Ybx2	2.16407	0.444821
Tspan18	2.1637	0.281184
Abcc8	2.15785	0.724952
Iglc3	2.15754	0.626594
Nwd2	2.15594	0.80905
A430093F15Rik	2.15495	0.48786
Ostn	2.15207	0.401135
Spib	2.15066	0.381647
Ppp1r27	2.14003	0.730665
Nr5a2	2.13508	0.315991
Rab38	2.13463	0.439657
Hcn4	2.13331	0.676377
Hoxd8	2.12487	0.0256865
Gimap1os	2.12393	0.483625
Gria4	2.12015	0.665407
Erp27	2.10879	0.500307
Fam110c	2.10842	0.686207
Gramd1b	2.10504	0.0721019
Dmp1	2.09864	0.495806
Asb12	2.09771	0.887558
Ngfr	2.09527	0.155133
Krt8	2.08788	0.741361
Sypl2	2.07955	0.828921
Arhgap27os1	2.07645	0.537168
Celsr1	2.07389	0.575019
Gm10825	2.05974	0.00094615
Myzap	2.05454	0.266625
Gm3488	2.04928	0.600775
Dusp2	2.04337	0.0578794
Hist3h2ba	2.03659	0.558753
Col10a1	2.03538	0.620998
Gm12603	2.03073	0.57658
4930579C12Rik	2.02965	0.597118
BC035044	2.0278	0.426681
Rasd2	2.02356	0.62615
Ankrd23	2.02242	0.500307
Htra4	2.02122	0.44074
Parm1	2.01757	0.274044
Sh3tc2	2.01717	0.188573
Trhde	2.0165	0.709391
Tnfrsf19	2.01178	0.19821
Yipf7	2.01108	0.814008
Lingo1	1.99981	0.283542
Bmp15	1.99918	0.596112
Slc38a4	1.99878	0.524111
Sez6l2	1.99737	0.271542
Ccdc89	1.99716	0.28626
Stxbp6	1.99499	0.37285
Ltb	1.98989	0.435663
Mall	1.98873	0.0981681
Clca3a1	1.982	0.572441
Gm11346	1.98178	0.607462
Cacng7	1.97328	0.0496299
Gabra4	1.97149	0.837412
Pcdhb11	1.96643	0.232786
9130230N09Rik	1.96576	0.305599
Iglc1	1.96562	0.761172
Ptgs2	1.96212	0.38243
Card14	1.95827	0.407899
Rasgrp2	1.95522	0.268574
Tmem169	1.95223	0.24282
Bdh1	1.9475	0.398746
Uchl1	1.94447	0.400729
Pkdrej	1.94217	0.670928
Crybb3	1.94215	0.333949
Adam32	1.94198	0.460182
3222401L13Rik	1.92123	0.090654
B230312C02Rik	1.92045	0.713846
Apol10b	1.91562	0.300618
S100a5	1.91402	0.712104
Necab2	1.91115	0.500307
Nsg2	1.90939	0.465321
Ttc39a	1.90544	0.428721
Fitm1	1.90116	0.827101
Tnmd	1.89496	0.522784
Clu	1.89292	0.371618
Kcne4	1.8912	0.181962
Hoxb6	1.887	0.280491
Pvt1	1.88195	0.0591308
Gm26619	1.88141	0.569268
Mroh2a	1.8811	0.413734
Tgfa	1.88079	0.414909
Lingo2	1.87947	0.851414
Hook1	1.87775	0.214566
Jph4	1.8766	0.181333
Pnpla3	1.87603	0.713846
Gm3248	1.87308	0.597492
Kcnj12	1.86628	0.799025
Atp2a1	1.8656	0.796039
Gm4724	1.86192	0.0189957
Cyp4b1	1.85896	0.711907
Myf6	1.85871	0.806897
Cth	1.85807	0.188573
Ace2	1.85575	0.647104
Vwa3b	1.85168	0.459297
Adamtsl2	1.85103	0.293775
Ypel4	1.85058	0.276697
Col13a1	1.84841	0.161939
Gimap6	1.84811	0.220391
Zic5	1.8474	0.834733
Pamr1	1.84506	0.539622
Pygm	1.83837	0.731619
Myl3	1.83789	0.79965
Rimklb	1.8332	0.763117
4632428C04Rik	1.82903	0.161939
Ighv1-53	1.82775	0.855164
Hoxb7	1.82735	0.230663
Igkv6-15	1.82719	0.822892
Cers4	1.82239	0.277322
Cacna1e	1.8193	0.670928
Fndc4	1.8171	0.360622
Dynlt1b	1.80881	1e-06
Fam124a	1.80741	0.374811
Ptchd4	1.80727	0.556878
Bcl11a	1.80208	0.567902
Ackr2	1.80141	0.500307
Dock6	1.80072	0.252584
Rpl21-ps8	1.79914	0.455357
Gm11266	1.7976	0.764047
Lrrc18	1.79685	0.610462
Hmgcs2	1.79411	0.721396
Ryr3	1.79151	0.800033
Limch1	1.78884	0.500307
A230050P20Rik	1.78671	0.174117
Chil3	1.78647	0.713846
Ctnna3	1.78467	0.673256
Tnfrsf8	1.78385	0.162185
Gldn	1.78253	0.793789
Enpp2	1.77743	0.426681
Gm16325	1.77623	0.426681
Kcna5	1.77421	0.500307
Aqp3	1.76919	0.80424
Chn2	1.76459	0.338853
Gm12963	1.76415	0.286135
Col22a1	1.76255	0.830087
Syt7	1.76222	0.514072
Tmem158	1.76184	0.0162721
Olfml1	1.76055	0.774703
Lrrc3	1.75914	0.611815
Iqgap2	1.75747	0.113857
Bank1	1.75528	0.181962
Nctc1	1.75317	0.870063
Ednrb	1.74888	0.190101
Dnajc6	1.74773	0.429284
Smco1	1.74614	0.865713
Adgrb2	1.74545	0.335373
Atp7b	1.74483	0.558579
Fzd6	1.74341	0.0929909
Fam124b	1.73968	0.424824
Prr33	1.73803	0.91993
3425401B19Rik	1.7362	0.806595
Glis1	1.73488	0.355883
Thsd1	1.73431	0.198297
Adam5	1.73412	0.320585
Icam5	1.73395	0.44074
Pkhd1l1	1.72388	0.407593
Me3	1.71957	0.484767
Cldn23	1.71589	0.536823
Smtnl2	1.71552	0.500307
Slc3a1	1.71429	0.128699
Gdf7	1.71281	0.729202
Fli1	1.71081	0.172485
Plat	1.7084	0.0317419
Cfap58	1.70746	0.606202
2310068J16Rik	1.70471	0.0942379
Wnt2b	1.70185	0.638424
Pcdhb8	1.69957	0.518859
Glp1r	1.6973	0.837917
Raver2	1.69533	0.36136
Cd79b	1.69513	0.540033
Cxxc4	1.69498	0.232251
Spa17	1.69292	0.278487
Lrrc32	1.69221	0.16687
Cftr	1.69116	0.632966
Ctnna2	1.69	0.778679
Fabp7	1.68888	0.498138
1700001O22Rik	1.68772	0.59127
Smarca5-ps	1.68319	0.550999
Rgs7bp	1.68029	0.611815
Hmcn1	1.67618	0.483625
Rasgrp3	1.67405	0.196771
Fhit	1.67324	0.25973
Gm16845	1.67209	0.126594
Asb15	1.67053	0.874977
Zfp941	1.66897	0.49042
Anks1b	1.65965	0.622121
Gimap1	1.65886	0.399523
Arxes1	1.6564	0.769952
Hhipl2	1.65523	0.558726
Arg2	1.65489	0.293775
Fgl2	1.6542	0.292478
Dnah9	1.65329	0.723167
Zfp114	1.65018	0.560476
Tril	1.64984	0.339223
Fut9	1.64983	0.826661
Cpm	1.64932	0.0792831
Cacna2d3	1.64826	0.579673
4930502E18Rik	1.64444	0.492815
Kbtbd13	1.64425	0.257848
Dnah7a	1.64351	0.721396
Cd300lg	1.64218	0.321174
Bmp6	1.64133	0.44074
Nr4a1	1.6401	0.299875
Styk1	1.63819	0.239767
Atp1a4	1.63412	0.68604
Plin5	1.63201	0.735447
Hoxb5	1.632	0.424763
Cdo1	1.63142	0.47423
Timd4	1.63034	0.700339
Cd55	1.62793	0.669894
Zcchc18	1.62791	0.500307
Tmsb15l	1.62743	0.323424
Tbx2	1.62594	0.404565
Asb16	1.62541	0.80724
4430402I18Rik	1.62438	0.490658
Cend1	1.62427	0.418458
Myo5b	1.62426	0.70177
Colgalt2	1.61971	0.288172
Pcdhb9	1.61943	0.44074
Tmem204	1.6164	0.128699
Icam1	1.61295	0.303144
Ddo	1.61177	0.887914
Mtmr7	1.60773	0.350351
Cerkl	1.60408	0.50709
Atp6v0a4	1.60363	0.59127
Ets1	1.60106	0.0697616
Srrm4	1.59913	0.628566
Mansc1	1.59665	0.33201
Aox4	1.59409	0.717537
Apold1	1.59329	0.415243
Gm15459	1.59316	0.520746
Klrb1c	1.59146	0.189654
Stap2	1.5908	0.460182
Itga8	1.58966	0.109657
Cxadr	1.58899	0.559921
Drc1	1.58863	0.564955
Gm26507	1.58742	0.514072
Zfp831	1.585	0.426681
Egfl7	1.58306	0.331694
Galnt3	1.58295	0.422323
Gm16793	1.58228	0.540033
Ano1	1.5786	0.285297
Kng2	1.57841	0.668169
Cemip	1.57667	0.534199
Mgp	1.5751	0.44074
Gm16754	1.57487	0.473306
Kcng4	1.57277	0.770672
Slc9b1	1.57139	0.780197
Sprn	1.57083	0.755084
Gimap4	1.57061	0.173807
Mei4	1.57034	0.51278
Pparg	1.57005	0.523631
Slc7a3	1.56994	0.52139
Lmo2	1.56884	0.276697
Cd59b	1.56877	0.19821
Gm16685	1.5679	0.556878
Krt23	1.56646	0.793789
Grid2	1.56562	0.822892
Gpihbp1	1.56447	0.159741
Arhgap6	1.56389	0.299875
Zap70	1.56372	0.527931
Muc2	1.56285	0.775551
Kdr	1.56264	0.44074
Gm15337	1.56149	0.534199
H2-M2	1.56057	0.823977
Gpr1	1.55964	0.680731
Cd209a	1.55959	0.687519
Iglv1	1.55941	0.842289
Pcdhb2	1.55545	0.583484
Vtn	1.55438	0.480638
Adamdec1	1.55245	0.779766
Tek	1.54874	0.351489
Gimap8	1.54807	0.366866
Nqo1	1.54748	0.52139
Mogat2	1.54593	0.669894
Gdf15	1.54422	0.628566
St3gal6	1.54222	0.167593
Fbxl12os	1.5392	0.328541
Siglecg	1.53706	0.523631
Tmod2	1.53531	0.62615
Gm14461	1.53474	0.804314
Gpc3	1.533	0.398746
Rltpr	1.53094	0.641002
6330549D23Rik	1.53006	0.139873
Stk32a	1.52883	0.781189
Gm13835	1.52745	0.00548098
Cyp2f2	1.52684	0.725087
Map4k2	1.52589	0.2914
Kazn	1.52557	0.52748
Syn2	1.52382	0.682896
Klhl32	1.52276	0.68956
Naip3	1.52246	0.500307
Ushbp1	1.52194	0.404937
Terc	1.52143	0.462499
Wdr86	1.52106	0.594758
D030068K23Rik	1.52093	0.878382
Rgl3	1.51703	0.553911
A730035I17Rik	1.51652	0.652982
Wnt16	1.51607	0.720048
Comp	1.51595	0.780817
Scara5	1.51507	0.744861
Asb18	1.51368	0.90575
Hcn2	1.51146	0.350884
BE692007	1.50833	0.46639
Gareml	1.50755	0.426681
Ntf5	1.50603	0.607462
Tmie	1.50088	0.712526
Endou	1.49846	0.487887
Atp1a2	1.49749	0.680604
Gm15382	1.49665	0.558753
Ccdc63	1.49486	0.661188
Apoc2	1.49333	0.398746
Cox4i2	1.49305	0.142993
Cdcp1	1.49141	0.822892
Bik	1.49054	0.404565
Tmem181b-ps	1.48956	1e-06
Gm11127	1.48815	0.826661
Stox1	1.48608	0.522784
Ramp3	1.48607	0.273489
Pappa2	1.48385	0.623152
Gm22614	1.48269	0.820628
Fcrla	1.4826	0.643786
Scube1	1.48234	0.602116
Ppfia3	1.48199	0.633031
Tacr1	1.48054	0.611815
Ccdc85a	1.4791	0.451279
Jakmip2	1.47836	0.682896
Notum	1.47652	0.735447
Fam43a	1.47605	0.0751679
Cacna1g	1.47475	0.680479
Amdhd1	1.47459	0.670153
Lvrn	1.47369	0.723167
Nkd1	1.47139	0.602418
Uox	1.46986	0.74856
Trim71	1.46982	0.809423
Gm15704	1.46741	0.426681
Tmem255b	1.46665	0.664973
Maml2	1.46609	0.255515
Lrrn4cl	1.46605	0.473306
9430037G07Rik	1.46599	0.325925
Cdh19	1.46327	0.844831
Chrm4	1.46146	0.798847
2210418O10Rik	1.45967	0.809423
Slc16a11	1.45748	0.825221
Tinagl1	1.4539	0.582493
Reep6	1.45149	0.277322
Slc25a23	1.45144	0.294904
Tmc8	1.44982	0.541948
Fam184b	1.44931	0.572441
Cnn1	1.44809	0.730665
Grik2	1.44762	0.669894
Gm15927	1.44732	0.745168
Galt	1.44681	0.239367
Snord47	1.4432	0.730118
Gm9947	1.44315	0.70841
Pus3	1.44273	0.0593355
Ankrd6	1.44034	0.114243
Mlc1	1.43729	0.893612
G530011O06Rik	1.43004	0.433356
Ptprz1	1.42831	0.729433
Il11ra1	1.42775	0.0766873
Lrrc2	1.4241	0.85114
A930015D03Rik	1.41925	0.366773
Btla	1.41814	0.601951
6330403A02Rik	1.41758	0.765525
Cthrc1	1.41365	0.515833
Gm5796	1.4126	0.719621
Gm9968	1.41217	0.730665
Pla2g2d	1.41085	0.551986
Wscd1	1.40876	0.281728
Slco1a5	1.40693	0.717432
Prf1	1.40642	0.742629
Ces1a	1.40622	0.724396
Klrg2	1.40328	0.293775
Zfp296	1.40305	0.451714
Kbtbd3	1.40198	0.329072
Xlr3b	1.40001	0.858191
Tmem54	1.39866	0.769933
9530082P21Rik	1.39757	0.226977
Dnah8	1.39671	0.596911
Zfp458	1.39506	0.000165558
Tmem132c	1.3937	0.840137
E230025N22Rik	1.39262	0.641002
Spns2	1.39213	0.283542
Plvap	1.39083	0.239767
Gm15850	1.38958	0.604221
Frmd5	1.38915	0.557224
Wdr38	1.38913	0.315391
Alx1	1.38822	0.853259
Asxl3	1.38307	0.663301
Gm23925	1.38123	0.878338
Ccdc92	1.38117	0.199875
Hapln3	1.3797	0.680731
Cadps	1.37829	0.813711
Tmprss7	1.37807	0.805134
Gm5819	1.37686	0.647104
4831440E17Rik	1.37668	0.623152
Gm5421	1.37405	0.325961
3110070M22Rik	1.37162	0.135639
Wfdc1	1.3705	0.854175
Gm13443	1.3699	0.675232
Atp6v0e2	1.36796	0.584416
Slfn3	1.36679	0.328052
Gjb2	1.36487	0.696431
Meis2	1.36434	0.497604
4933421A08Rik	1.36246	0.713846
Gm26670	1.35772	0.574477
Gm24830	1.35771	0.878338
Gm13378	1.35727	0.398374
Gm15319	1.35539	0.699686
H2-Ob	1.35433	0.709764
A830019P07Rik	1.35406	0.800214
Jph1	1.35269	0.651494
Nxpe2	1.35258	0.637065
Gkn1	1.35087	0.722665
Gucy1a3	1.34929	0.523631
Gm17057	1.34868	0.651494
Gm26232	1.34826	0.887468
Zfp354b	1.34812	0.576601
Ighm	1.34807	0.699181
Gm25313	1.34677	0.916727
Nckap5	1.3445	0.274051
Msln	1.34354	0.850863
Iglon5	1.34223	0.680479
Gucy1b3	1.34218	0.381859
Rims2	1.34118	0.633031
Clec2i	1.33998	0.638971
Galnt18	1.33593	0.582493
Areg	1.33589	0.78704
Six2	1.33589	0.722665
Piwil2	1.33446	0.531248
Sfi1	1.33122	0.00310859
Spry4	1.33103	0.351643
Gm2897	1.3275	0.710347
Fam69b	1.32738	0.417409
Hist3h2bb-ps	1.32711	0.64947
9130019O22Rik	1.3252	0.211426
5031415H12Rik	1.32375	0.266625
Usp51	1.32362	0.677451
Adamtsl1	1.32308	0.475007
Zmat4	1.32294	0.870063
Podxl	1.3215	0.380128
Bambi	1.32114	0.0189957
Ccdc146	1.32059	0.6838
Adgra2	1.31581	0.43496
Papln	1.31552	0.500307
Gm24539	1.31481	0.875792
Gm25395	1.31449	0.0216823
Fgf9	1.31265	0.715388
Nr2f2	1.31185	0.0778067
Grap	1.31176	0.423685
E030030I06Rik	1.31103	0.153629
Gm14440	1.30841	0.791904
Sox2	1.30682	0.905519
Meox2	1.30548	0.523631
Cox6a2	1.30358	0.788204
Cldn5	1.30265	0.641497
Gm14292	1.30264	0.707857
Alpl	1.30214	0.52139
Spink10	1.30135	0.731137
Car14	1.30041	0.940793
Serinc2	1.29997	0.755084
Ecm2	1.29975	0.371618
Erg	1.29964	0.491263
Gm15731	1.299	0.834733
C5ar2	1.29896	0.288172
Rbp7	1.29859	0.685607
Gabra1	1.29733	0.876011
Gm12411	1.29489	0.113857
Gsta4	1.29432	0.60341
Pcdhb15	1.29411	0.679917
Gm6344	1.29331	0.570191
1700019D03Rik	1.29173	0.569742
Lrrc3b	1.29023	0.699181
Gm10154	1.28864	0.0716145
Igsf9	1.28677	0.491031
Tmem100	1.28654	0.558753
Map7d2	1.28476	0.729433
A730062M13Rik	1.28152	0.692283
Gm21857	1.28001	0.760284
Otoa	1.27921	0.804314
Zfp783	1.27914	0.558726
Syne4	1.2765	0.651494
Tmem200b	1.27627	0.121726
Retnla	1.27625	0.894478
Prdm8	1.2747	0.286135
Sox18	1.2737	0.59127
1700025G04Rik	1.27349	0.185598
Lrrc15	1.27334	0.700339
Ccdc170	1.27241	0.409876
Ptgs2os	1.27176	0.805531
Rprl3	1.27102	0.615416
Rasgrf2	1.27032	0.669525
1810011O10Rik	1.26928	0.44074
Zcchc3	1.26914	0.355481
Slc1a1	1.26904	0.659955
Siae	1.26896	0.341815
Ldb3	1.26362	0.852915
Filip1	1.25955	0.405942
Gm10260	1.2593	0.852375
Sec14l5	1.25903	0.85393
Cracr2b	1.25789	0.383143
Ano3	1.25601	0.917611
Nipal4	1.2556	0.744861
Rhpn1	1.25475	0.280491
Asphd2	1.25224	0.700431
Clic5	1.25173	0.723529
Sh3bp5	1.25123	0.377869
Tlr11	1.25082	0.766775
Neo1	1.25058	0.220803
Zdhhc2	1.25053	0.462499
Ttll13	1.248	0.720338
Clec2e	1.24775	0.642194
Adm2	1.24599	0.700339
Gm9530	1.24429	0.592457
Cacng8	1.24412	0.646212
Gm15675	1.2434	0.80198
Agtr1a	1.24284	0.57583
Ak5	1.24118	0.691283
Nrn1	1.2387	0.699181
Shisa9	1.23712	0.786622
Slc35f2	1.23421	0.563495
Ighg2b	1.23413	0.905519
Gm18981	1.23317	0.757354
Gm11361	1.23304	0.771167
Lppr2	1.23262	0.237387
Eif4ebp1	1.23087	0.266162
Sv2c	1.23074	0.739255
3010003L21Rik	1.23068	0.278734
B4galnt4	1.22828	0.445644
Prtg	1.22704	0.516478
B130024G19Rik	1.22536	0.420294
Asb14	1.22501	0.905519
Izumo1	1.22448	0.725468
Zfp879	1.22336	0.743576
Slc1a5	1.22236	0.283585
Isoc2b	1.22134	0.500307
Eps8l2	1.22115	0.487887
Trim9	1.22033	0.866666
Atp9a	1.21975	0.514072
Rprl2	1.21922	0.698229
4930519F16Rik	1.21868	0.82855
Fibin	1.2186	0.500307
Hoxb3	1.21842	0.616474
Col11a1	1.21803	0.625924
Lbp	1.218	0.809423
Ryr2	1.21565	0.664034
Nfia	1.21467	0.327491
Als2cl	1.2144	0.644847
Rnf122	1.21432	0.0294731
Gm7367	1.2142	0.590581
Klf12	1.21372	0.173807
Tbxa2r	1.21173	0.759023
D430040D24Rik	1.21109	0.159355
Irs3	1.21031	0.835067
Dcps	1.20804	0.260488
F11r	1.20474	0.460182
Exoc3l2	1.20473	0.401135
Gimap5	1.20429	0.637512
Timp4	1.20373	0.931454
Trpc3	1.20335	0.633031
Wwc1	1.20279	0.783825
Wbscr27	1.20209	0.371618
Dysf	1.20074	0.25268
Serpinc1	1.20039	0.57583
Gad1	1.20026	0.822892
Igsf1	1.19973	0.896301
Gm4952	1.19885	0.82613
Tmod4	1.19799	0.810292
E230001N04Rik	1.19513	0.642385
Ap1s3	1.19153	0.778679
Ccnjl	1.19144	0.616474
Pcdh17	1.19039	0.298987
Myh14	1.18717	0.919107
Gpr4	1.18672	0.316047
Cox6b2	1.18531	0.633031
Tie1	1.18294	0.626013
Kctd12b	1.18288	0.185445
Hoxb8	1.17828	0.724952
Fam81a	1.17751	0.713192
Sapcd1	1.17688	0.742629
Slc2a12	1.1758	0.641002
Loxl2	1.17548	0.520753
Gm11769	1.17505	0.398746
Gata6	1.17491	0.738028
Tmem179	1.17465	0.914609
Gm26703	1.17459	0.720048
Gm16118	1.17395	0.804314
Klk8	1.17154	0.495965
Eva1a	1.17145	0.723167
Gm16835	1.17042	0.69596
Map7	1.1686	0.723167
Drd1	1.16829	0.816219
Cacnb2	1.16796	0.534199
Gm3052	1.16671	0.5796
Tfcp2l1	1.16507	0.590581
C8g	1.16232	0.459297
Fzd9	1.16204	0.707682
Rgs7	1.16106	0.908732
Ncmap	1.15923	0.596911
Tbc1d16	1.15839	0.401135
Csf3	1.15542	0.844739
Aatk	1.15487	0.49042
Sncaip	1.14995	0.3094
Mmp3	1.14934	0.79965
Gm14393	1.14911	0.713846
Prss16	1.14844	0.836652
Scarna6	1.14764	0.157891
3110039M20Rik	1.14592	0.912612
1810041L15Rik	1.14512	0.849959
St8sia5	1.14498	0.892981
Lrrc14b	1.14459	0.822892
Gpr45	1.14387	0.892981
Pla2g6	1.14382	0.374811
Tpsab1	1.14246	0.857497
Pdlim3	1.14094	0.875548
Lmo1	1.1409	0.600775
Trdn	1.13842	0.911497
Amotl1	1.13821	0.276697
Pax5	1.13815	0.845718
Kank4	1.13772	0.783184
Mctp2	1.13564	0.662418
Gm28809	1.134	0.623042
Kcnj8	1.13398	0.50709
Aff3	1.13394	0.715388
Ido2	1.1338	0.78028
Brf2	1.13367	0.0278136
D130051D11Rik	1.13344	0.264888
5430416O09Rik	1.12948	0.618319
Enpep	1.12926	0.473306
Gm16740	1.12839	0.405942
Slc2a10	1.12744	0.690784
Snph	1.12645	0.730152
Myo16	1.12515	0.783825
G730003C15Rik	1.12506	0.601951
Ppara	1.12448	0.721396
B230322F03Rik	1.12427	0.614187
Ptgs2os2	1.12257	0.814707
Akap12	1.12241	0.459297
Rasl10b	1.12215	0.777521
Sybu	1.12122	0.616474
Hyal2	1.12014	0.208581
Baiap2l2	1.11805	0.862089
Nrxn2	1.11653	0.821856
Slain1	1.11628	0.793272
Sp7	1.11575	0.878338
9330136K24Rik	1.11513	0.553911
Adam11	1.11493	0.576812
Cgn	1.11401	0.812135
Rap1gap	1.11359	0.596112
Gm10524	1.11251	0.366866
Sigirr	1.11176	0.529434
Mr1	1.11063	0.159741
Ndufa4l2	1.11042	0.49688
Cd22	1.10995	0.700431
Col25a1	1.10856	0.663301
Ypel2	1.10777	0.257619
H2-DMb2	1.10709	0.682199
Tcea2	1.10621	0.471465
Gm26583	1.10576	0.553911
Ccr7	1.10443	0.735618
Bmpr1b	1.10435	0.637299
Hoxd3	1.10379	0.852833
Mpp3	1.10372	0.481076
Gm10709	1.10305	0.68428
Rnf152	1.10217	0.666708
2010300F17Rik	1.10151	0.763117
Slc38a3	1.10148	0.822892
Adam22	1.10087	0.592882
Arl2bp	1.10078	0.371618
AW551984	1.10048	0.775128
Nupr1l	1.09995	0.622136
Afap1l1	1.09892	0.426681
B230216G23Rik	1.09812	0.201649
Zfp960	1.09794	0.000244675
Gm15487	1.09788	0.777521
Adam3	1.09775	0.74475
Msantd4	1.09676	0.360911
Sh3gl2	1.09641	0.823977
Glcci1	1.09635	0.457357
1700105P06Rik	1.09632	0.680981
Derl3	1.09607	0.757776
Vps36	1.09589	0.0557598
Zfp810	1.09514	0.4663
Dynlt1c	1.09486	0.00178788
Tmem44	1.09414	0.288172
Fam189a2	1.09094	0.743576
Gm8108	1.09063	0.906973
Rgs9	1.09009	0.644947
Prg4	1.08998	0.866159
Zfp940	1.08884	0.145386
Redrum	1.08824	0.849959
Ccdc150	1.08737	0.680479
Rbfox3	1.08721	0.81174
Ggct	1.08708	0.699181
Nr6a1os	1.08617	0.693467
Slc25a15	1.08613	0.111712
Efna3	1.08568	0.840137
4930448N21Rik	1.08399	0.857242
Slc47a1	1.08338	0.863662
Igsf10	1.08294	0.693467
Golga7b	1.08255	0.899772
Mapk12	1.08222	0.422706
1810010H24Rik	1.08112	0.564955
Kcne3	1.07956	0.674702
Acer2	1.07834	0.61998
Prss23	1.07694	0.371618
Tbc1d30	1.07513	0.323428
Rnf170	1.07169	0.0923019
C1qtnf7	1.07136	0.888015
Cntnap4	1.07088	0.814008
Nlgn1	1.06922	0.855662
Atp2b3	1.06913	0.641002
Zfp202	1.06912	0.328052
Fst	1.06796	0.797492
Colq	1.0676	0.867368
2810433D01Rik	1.06713	0.648947
Htr2b	1.06689	0.806595
Epha4	1.06685	0.769933
Gstt2	1.06663	0.558753
Mark1	1.06603	0.568131
Cstad	1.0657	0.776549
Bcl11b	1.06438	0.804271
Magix	1.06383	0.643786
Tnfrsf26	1.06304	0.689564
Smim1	1.06282	0.712538
Sncg	1.06277	0.801773
Mmp17	1.06251	0.516056
Tnc	1.0617	0.744303
E130012A19Rik	1.0615	0.615285
Zfpm1	1.0596	0.536823
Micalcl	1.05883	0.593154
Pnldc1	1.05799	0.861037
Alg11	1.05643	0.151236
Scn9a	1.05632	0.809423
Postn	1.0563	0.738907
Best1	1.05556	0.651494
Rxrg	1.05523	0.854175
Gm4793	1.05513	0.876011
Shox2	1.05472	0.783999
Cadm4	1.05276	0.763117
Gm9825	1.0525	0.822892
Prkcq	1.05052	0.794054
S1pr4	1.05043	0.724396
Pde8b	1.05007	0.617991
Pex11b	1.04985	0.713846
Gm12522	1.04912	0.735618
Cabp1	1.04893	0.651494
Nog	1.04844	0.783825
4933417C20Rik	1.0482	0.497604
Tnnt3	1.04753	0.905519
Cebpd	1.04719	0.64947
Slc9a3r2	1.04672	0.601093
3930402G23Rik	1.04594	0.790003
Pcdhb13	1.04554	0.63499
Bmp7	1.04531	0.908732
Gm4980	1.04524	0.690455
She	1.04463	0.641497
Nek10	1.04384	0.742629
Naalad2	1.04376	0.742629
Foxred1	1.04314	0.325894
Tcp11	1.04304	0.876614
Cacnb4	1.04278	0.776689
Lrrtm1	1.04273	0.878338
4930481B07Rik	1.04232	0.460957
Crispld1	1.04218	0.862494
Rasal1	1.04192	0.844739
Col4a4	1.04083	0.668169
2900089D17Rik	1.04063	0.459297
Cd163	1.03896	0.722665
Ikzf3	1.03807	0.783825
Fggy	1.03759	0.665261
Lrrc55	1.03605	0.855164
Maneal	1.03491	0.820157
Mzf1	1.03431	0.437264
1700086P04Rik	1.0338	0.835659
Sgk3	1.03338	0.512657
Rnu3b1	1.03317	0.495965
Mest	1.03251	0.370157
Pcdh12	1.03245	0.651494
Gm14327	1.03226	0.652982
Srrm4os	1.03071	0.898074
Myo5c	1.02972	0.720048
Lrrc71	1.02953	0.745168
Mrvi1	1.02939	0.723167
Nrp2	1.02843	0.452677
Polb	1.02637	0.279394
Arap3	1.02601	0.46018
Rtn4rl1	1.02464	0.740667
Irx3	1.02395	0.713846
Slco5a1	1.02359	0.339223
Itm2a	1.02352	0.700339
Hgsnat	1.02334	0.083498
Scarna3a	1.02318	0.358711
Acan	1.02303	0.893258
Gm10101	1.02279	0.500307
Kcnq1	1.02218	0.629922
Apobec2	1.02214	0.926926
Ism1	1.02202	0.782803
Dyrk3	1.02032	0.803697
Nipal3	1.02014	0.399523
D130058E05Rik	1.02013	0.885755
Tet1	1.01984	0.57583
Teddm2	1.01935	0.651494
Lgi3	1.01925	0.814008
Nr1h3	1.01801	0.422151
Gm14412	1.01649	0.730698
Nppc	1.01616	0.877597
Tekt1	1.01486	0.872486
Ramp2	1.01485	0.69748
Il4i1	1.01415	0.543144
Il20rb	1.01373	0.458319
Lcn2	1.01259	0.852981
Etnk2	1.01249	0.829908
Gm25813	1.01059	0.81794
Tnfaip8l3	1.01	0.856683
Gm20554	1.00991	0.897312
Sgip1	1.00925	0.723529
Rxfp3	1.00849	0.865713
Reep1	1.00746	0.643786
Cav2	1.00679	0.618386
Gm2619	1.00664	0.823887
Npr3	1.00634	0.835067
4930570G19Rik	1.00524	0.74411
Gm8707	1.00463	0.852375
Rpl29	1.00459	0.495965
Cdhr4	1.00426	0.794054
Gm4841	1.00309	0.821649
Art5	1.00295	0.709764
Plcxd1	1.00153	0.858233
Cygb	1.0013	0.688342
Fgf7	1.00009	0.791356
Itga9	0.99989	0.619313
Scube3	0.998716	0.806595
Nrtn	0.998618	0.870063
Gm12338	0.99853	0.283585
Spef2	0.998051	0.80862
4930540M05Rik	0.998031	0.675232
Dchs2	0.997621	0.674681
Rims3	0.997455	0.673475
Snord32a	0.995489	0.29551
Gabbr2	0.995392	0.857432
Synm	0.995234	0.700431
Arhgef15	0.99406	0.598177
Gpr174	0.993556	0.763215
Asb4	0.993304	0.523631
Zfp93	0.993223	0.190116
Mlxipl	0.992636	0.870063
Pcdhb10	0.99251	0.642403
Slc52a3	0.992365	0.514072
Col4a1	0.99148	0.460307
Hpgd	0.991193	0.765394
Cpxm2	0.990579	0.86942
Pde7b	0.98931	0.500307
Nek3	0.988651	0.335481
Micu3	0.98794	0.0974542
Maff	0.987936	0.558753
Sned1	0.98753	0.815417
Gm26740	0.985892	0.550999
N4bp3	0.985352	0.513732
Xcr1	0.983488	0.842955
Gm9967	0.983132	0.6838
Mdfi	0.981615	0.534199
Nrgn	0.980268	0.768104
Wnk2	0.979964	0.868712
Adgrf3	0.979371	0.863661
Gabrb2	0.979019	0.910401
Shisa8	0.977941	0.895926
Lrrc4c	0.976529	0.858461
Wscd2	0.97589	0.795592
Rps15a-ps3	0.974268	0.471201
Eif4ebp3	0.972803	0.835927
Pde1a	0.971567	0.680479
Arhgap44	0.971403	0.548459
A330009N23Rik	0.97079	0.617599
Npy1r	0.970344	0.850863
Kif26a	0.970235	0.478697
1810019N24Rik	0.970231	0.776224
Oas1c	0.970161	0.712538
Hmgb1-ps8	0.969903	0.680479
Higd1b	0.967565	0.627442
Ptprf	0.966362	0.70841
Adam33	0.966332	0.78085
Gm12816	0.963556	0.439947
Dnm2	0.963193	0.305599
Msh5	0.963153	0.724952
Mapk15	0.963104	0.862344
Arhgdib	0.962048	0.534199
Fbn2	0.961952	0.716222
Rnf128	0.961136	0.60341
Thyn1	0.960386	0.294068
Fam184a	0.960165	0.80198
Ckap2	0.960072	0.720338
Rnf125	0.958845	0.316093
Zfp317	0.958476	0.415731
Cdkn2d	0.958241	0.48786
Pcdhga1	0.957509	0.60725
Fam19a3	0.95657	0.583484
Gm15559	0.955255	0.64491
Frmd3	0.955215	0.893612
Fads6	0.955204	0.601607
Amn	0.954704	0.852167
Trim45	0.954649	0.0558768
Pcdhgb1	0.954417	0.676407
Hook3	0.954328	0.274308
Olfm1	0.953272	0.59127
2310009A05Rik	0.953097	0.00462997
Cbs	0.95199	0.873733
Afp	0.951487	0.872373
4930480K23Rik	0.950524	0.109657
4930581F22Rik	0.950345	0.482655
Slc39a12	0.948162	0.835067
Cd2	0.948091	0.851917
Ei24	0.947153	0.407899
Gm26797	0.947094	0.469098
Gm11627	0.947091	0.70841
Adam23	0.946685	0.730118
Il1rl1	0.946611	0.813711
Mkrn3	0.945741	0.802329
Cacna1c	0.945068	0.722665
Gm6297	0.944797	0.643786
Tbrg1	0.944653	0.288177
C530005A16Rik	0.94433	0.558352
Nrap	0.943394	0.892107
E230008N13Rik	0.943078	0.801773
Gm25791	0.943045	0.260488
Ankrd34a	0.942779	0.432523
Ppp1r1a	0.942423	0.777521
5830415F09Rik	0.942205	0.173807
Kank3	0.941756	0.568131
Ncapd3	0.941509	0.281728
Fabp3	0.939471	0.824217
Plekha4	0.938875	0.593154
Qtrt1	0.938657	0.371618
C130074G19Rik	0.937218	0.596112
Dpf3	0.937101	0.824743
A430078G23Rik	0.936706	0.845718
2500004C02Rik	0.936264	0.268574
Cxx1c	0.935914	0.644761
Pcdhga8	0.93485	0.659835
Klc3	0.934201	0.821856
Mmp27	0.933743	0.821856
Aox1	0.933466	0.484767
Fcrl1	0.932593	0.769381
Rgs9bp	0.931402	0.717165
Gm11744	0.931315	0.782678
Npas4	0.931155	0.863188
D230017M19Rik	0.92946	0.569742
Sparcl1	0.929074	0.680905
H2-M5	0.928062	0.807395
Cracr2a	0.926948	0.661188
Samd13	0.926826	0.713846
Robo4	0.926598	0.523631
Ndst3	0.926166	0.480932
Gm10399	0.926117	0.806595
Calr3	0.92607	0.469203
Fhdc1	0.925711	0.779947
Ces1d	0.924402	0.954842
Abcc9	0.924037	0.574477
5430403G16Rik	0.923744	0.680479
Gm26330	0.923674	0.897312
Klrb1b	0.923553	0.763117
Tfeb	0.923519	0.366866
Plxna4	0.923262	0.474549
B3gnt3	0.923124	0.613826
Ecscr	0.922675	0.558753
E230013L22Rik	0.922638	0.485506
Sh3gl3	0.921576	0.825849
Clec11a	0.920984	0.861545
Kri1	0.920725	0.444554
Id3	0.920414	0.614727
En1	0.920189	0.651494
Arrb1	0.920151	0.536823
Col26a1	0.919235	0.912825
Gnas	0.919106	0.292478
Slc18a2	0.918405	0.899772
Hspb6	0.918192	0.62615
Gm17249	0.918016	0.42175
Cbfa2t3	0.91779	0.628566
Slc16a12	0.917143	0.711041
Gm16244	0.916695	0.264425
Ppp1r16b	0.916386	0.696431
Myot	0.915975	0.937113
9530077C05Rik	0.915947	0.559921
Igkv10-96	0.915121	0.92412
Slc6a15	0.915063	0.797846
Il18r1	0.914857	0.785965
Abca8a	0.914441	0.670153
Ccdc136	0.914211	0.633031
Kcnj2	0.913486	0.480387
Svip	0.913391	0.730118
Hhex	0.913069	0.456943
Tox	0.913045	0.870703
Tnfaip8l1	0.912261	0.727397
Ppapdc1b	0.911512	0.50709
Gm1972	0.911363	0.841654
Kcnk3	0.910454	0.876011
Ntrk2	0.909164	0.866494
Fuom	0.909134	0.359688
Cilp2	0.909116	0.866055
Ereg	0.90859	0.866666
Dhx58os	0.90838	0.842289
1700008J07Rik	0.90796	0.295811
Cd1d2	0.907341	0.851458
Batf3	0.906674	0.743576
H2-Oa	0.906467	0.849959
Dnah1	0.906379	0.82613
Slfn8	0.905932	0.548195
Gm6368	0.905589	0.854175
Col24a1	0.90536	0.796039
Pak3	0.905165	0.652304
9830147E19Rik	0.904292	0.48786
Dynlt1-ps1	0.903115	0.079443
Gm996	0.902815	0.843131
Smad9	0.902707	0.643786
Kif17	0.902192	0.846167
Msantd2	0.901441	0.315991
Scrn1	0.90037	0.745168
Gm4925	0.899905	0.730118
Casp1	0.898793	0.783999
Gm17251	0.898471	0.196771
Smad1	0.897593	0.305006
Gm1123	0.897347	0.871698
Gm12500	0.897007	0.584748
Cystm1	0.896922	0.602065
Zfp286	0.896531	0.457357
Raver1	0.895806	0.260488
Adh1	0.895806	0.892981
Slc16a4	0.895465	0.777292
Rnf183	0.894978	0.771167
Ttc30a2	0.894439	0.474445
Ccdc40	0.894082	0.846167
Lbx2	0.893793	0.576094
Bnc1	0.893306	0.922007
Ucn2	0.892847	0.895634
Snord104	0.892063	0.760284
Eif3g	0.891703	0.25973
Ccdc122	0.891538	0.126653
Gm16938	0.890634	0.778654
Foxg1	0.889991	0.939547
Ppm1j	0.889923	0.397243
Nell2	0.888969	0.8677
Gm4430	0.888185	0.576785
Acss3	0.888032	0.800067
D330041H03Rik	0.887798	0.153629
Prex2	0.887366	0.596911
Slc40a1	0.886266	0.582493
Pde8a	0.885945	0.550999
Syngr3	0.884813	0.822892
Pcdhb22	0.884282	0.714269
Ggn	0.884141	0.386706
Pcdhgb7	0.884103	0.716222
Tead4	0.884037	0.593192
Dclk3	0.882869	0.848065
Samd10	0.882681	0.615285
Dtd1	0.882656	0.401135
4930550C14Rik	0.882532	0.794279
Gm6710	0.881411	0.181843
Wnt7b	0.880121	0.801037
B230217C12Rik	0.879681	0.528008
AA386476	0.879109	0.495965
Pcdhb3	0.879077	0.778679
Gm22362	0.879048	0.623372
Agrn	0.87866	0.285389
Myc	0.87865	0.451272
Gm14207	0.878583	0.799671
Lsr	0.878495	0.783825
Gas2	0.878018	0.558579
Frs3	0.877211	0.491031
A430105J06Rik	0.876764	0.558753
Dnaaf3	0.87556	0.480387
Gm3696	0.875553	0.916359
Sema5b	0.875405	0.868872
Myh11	0.875223	0.793272
Cnr1	0.873928	0.813711
Unc79	0.873466	0.877343
Cd59a	0.872922	0.514072
Ephb4	0.872863	0.498138
Rnf151	0.872818	0.849959
Nrg2	0.872168	0.879771
Gm13387	0.871957	0.835659
Rell2	0.871842	0.624079
Angptl6	0.87181	0.596112
Lef1	0.870716	0.821856
Ppp1r14a	0.870657	0.721396
Eno2	0.87034	0.686067
Phyhip	0.867758	0.879996
Sox17	0.867574	0.713846
Ccdc85c	0.86687	0.56909
Hdgfrp3	0.866648	0.778679
Nat2	0.866615	0.575019
BC018473	0.866121	0.862089
Aqp1	0.865682	0.742916
Abcb11	0.865123	0.855959
Pcdhgb8	0.864842	0.50709
Epha5	0.864431	0.922007
Ank2	0.86396	0.41364
Kdm5d	0.862414	0.95787
Clip3	0.861438	0.278734
Adamts3	0.861315	0.793272
H1f0	0.861044	0.322636
Slc25a35	0.860828	0.69965
4930563E22Rik	0.859584	0.321174
Zcchc5	0.859568	0.711235
F2r	0.858358	0.426681
Gm8010	0.858235	0.676407
Mir1949	0.857611	0.50709
Kcnt1	0.857496	0.884452
Pard6b	0.857446	0.851241
Gm6166	0.857305	0.529434
Abca6	0.856685	0.515833
A530020G20Rik	0.856259	0.874977
Calcrl	0.854364	0.606799
Gm16070	0.854191	0.928249
Cpe	0.853936	0.515833
Sptbn4	0.85383	0.703315
Rpl21-ps15	0.853038	0.2721
Tslp	0.85281	0.759889
Dos	0.852681	0.576601
Fam84a	0.852653	0.874977
Pcdhga4	0.85248	0.778679
Wwtr1	0.852175	0.51917
Nuggc	0.851915	0.845718
Gm1818	0.851914	0.395438
Crtam	0.851844	0.84257
Commd6	0.851767	0.000186233
Ctf1	0.851586	0.618386
Aqp11	0.850386	0.755084
Gm6254	0.850382	0.761979
Gm22357	0.85013	0.445644
Rpl13a	0.850122	0.00270621
Dnm3os	0.849793	0.68752
Gm12174	0.849411	0.0578794
Pth1r	0.848583	0.836274
Gm3807	0.848	0.515833
Irf4	0.847034	0.755084
Gm17690	0.846813	0.444821
Wnt11	0.846603	0.804314
Zfp109	0.84566	0.0279653
Efnb2	0.844464	0.320585
Rmst	0.843499	0.877567
Zfp454	0.843392	0.844831
Gm15725	0.843068	0.96325
Gm15441	0.842784	0.668169
Gm23346	0.842412	0.670746
Sh3d21	0.841565	0.633031
Jup	0.839714	0.617599
Gm13199	0.839372	0.742629
Myo15	0.839195	0.833031
Gm16062	0.838491	0.530869
Lsm1	0.838177	0.404565
Gm26534	0.838017	0.651494
Foxc2	0.837097	0.791845
Nrarp	0.837097	0.595572
9130023H24Rik	0.836937	0.0812232
Themis	0.836549	0.850863
H3f3c	0.83654	0.592882
Trim62	0.836066	0.633682
Gm15381	0.835481	0.782436
2700016F22Rik	0.835046	0.424763
Wisp1	0.833538	0.65301
Rps2-ps10	0.833286	0.867368
Ntng1	0.832834	0.871791
Efcab7	0.832706	0.371618
Pear1	0.832062	0.723167
Nipsnap1	0.832019	0.844739
Aipl1	0.831849	0.806595
Ankrd49	0.831671	0.447883
Tmem221	0.83101	0.762089
Scx	0.830568	0.796332
Gm12191	0.830172	0.693467
Gm26944	0.829611	0.638732
Slc12a1	0.829224	0.765675
AI847159	0.829123	0.835183
Cdkl1	0.828056	0.665261
Itgad	0.828029	0.94953
Smagp	0.827739	0.767356
Cdc37	0.827573	0.280491
Cdnf	0.826673	0.721396
4930578C19Rik	0.825921	0.744861
Lad1	0.825901	0.905519
Coch	0.825422	0.91274
Tmem8b	0.82482	0.534199
Thap1	0.824773	0.0875934
Lrrc7	0.824683	0.901357
Col4a2	0.824105	0.641002
Aspn	0.822068	0.751634
Tmem136	0.821521	0.779947
Galnt16	0.821241	0.791845
Nrcam	0.82034	0.678789
Mrps31	0.81932	0.288172
Guk1	0.818434	0.398746
Hs3st3b1	0.816727	0.491031
Cngb1	0.816471	0.794279
Eng	0.815797	0.595572
Dusp8	0.81559	0.558352
Zfp467	0.81556	0.460577
Hic1	0.815234	0.777292
Snord15a	0.815125	0.531248
Pxmp2	0.814477	0.745168
H2-Q1	0.813745	0.912825
Rab11fip1	0.81337	0.705205
Nol4l	0.813294	0.497604
Rny3	0.81304	0.432326
Commd5	0.811063	0.0565308
Spic	0.810713	0.800067
Glyat	0.810598	0.883891
Gm2026	0.810157	0.286135
Phxr4	0.809969	0.762471
Tmem218	0.80978	0.572448
Cmah	0.809713	0.755084
Adam9	0.80895	0.423685
Ccdc149	0.808834	0.689362
A930006K02Rik	0.808705	0.560476
Tspan12	0.808291	0.747817
Clic6	0.805664	0.877567
9330182L06Rik	0.805175	0.791356
Rarres2	0.805034	0.870063
Gm7324	0.803834	0.813989
Nudt11	0.803291	0.821856
Jakmip1	0.802397	0.876011
Commd2	0.802261	0.303028
Zscan18	0.802197	0.755042
Fam131a	0.802096	0.351908
Fam171b	0.801993	0.541948
2810455O05Rik	0.801846	0.731137
4933431K14Rik	0.801651	0.602116
Gm14421	0.801448	0.550999
Kctd12	0.800947	0.755084
4930447C04Rik	0.800703	0.934221
Gm17281	0.800515	0.945341
Trim30d	0.80023	0.701261
Pcsk1	0.800028	0.870063
Palm3	0.799854	0.846892
Pcdhb7	0.799593	0.720048
Aim1l	0.799207	0.878382
Ap3b2	0.799187	0.845718
Csrp1	0.798521	0.466884
Pycr1	0.798378	0.546167
Bean1	0.798048	0.812027
Cfap54	0.797696	0.712538
Svopl	0.79731	0.846892
Cd24a	0.796711	0.822892
Ccnd2	0.794967	0.52139
Ccm2l	0.794947	0.826661
Klhl35	0.794655	0.858191
Bcl2l14	0.794641	0.865713
Zfp354a	0.793855	0.327491
Olfr920	0.792945	0.778815
Syt4	0.792601	0.810292
Gucy1a2	0.792438	0.78085
Gm14966	0.79093	0.80424
Gm15545	0.790478	0.606202
Fam13a	0.790212	0.746376
Cntnap1	0.790212	0.668169
Mrps12	0.790061	0.129309
Zfp185	0.789059	0.858707
2810454H06Rik	0.788546	0.507369
0610040B10Rik	0.788398	0.683738
Prss12	0.787928	0.865713
Errfi1	0.787302	0.721473
Unc93a	0.787097	0.857497
Ptger2	0.786833	0.817811
Kbtbd6	0.78662	0.724952
Smarca4	0.786495	0.409876
Dlc1	0.786122	0.491031
4930435H24Rik	0.78568	0.822892
Klhl29	0.785183	0.826661
Garnl3	0.78381	0.399523
Cdh2	0.78375	0.600775
Bend7	0.783402	0.743576
Gm14122	0.783091	0.782436
Peg12	0.783036	0.852167
Cnrip1	0.782744	0.611815
Lrrc9	0.782486	0.885336
Pawr	0.782396	0.824743
Gm8098	0.78205	0.68752
Ccdc82	0.781013	0.550999
2900092N22Rik	0.780752	0.78595
Rgs5	0.78003	0.80198
1810026J23Rik	0.779738	0.31479
Ebf4	0.779495	0.778679
Cenpv	0.779098	0.746132
Ppfia2	0.779052	0.86567
Ssbp4	0.778767	0.46639
Prr5	0.778229	0.596112
Proca1	0.77819	0.809423
Eml5	0.776684	0.822892
Pcdhb17	0.776242	0.693467
Bmp5	0.775294	0.887073
Mmp10	0.775025	0.926025
Egflam	0.77363	0.787767
Purg	0.773107	0.181857
Prkcsh	0.772535	0.293775
A630014C17Rik	0.772521	0.896301
Tm2d2	0.771893	0.271649
Arhgap32	0.771768	0.558753
Slc22a17	0.771663	0.633031
Lipt2	0.771118	0.277322
Nos1	0.769993	0.900454
Phyhipl	0.769335	0.851917
Gabarapl1	0.76874	0.0256622
Snap91	0.767976	0.866055
Pde3a	0.767927	0.755084
Gm26615	0.767576	0.79965
Crispld2	0.766559	0.870429
Hrsp12	0.766495	0.280491
Ccdc37	0.766002	0.867368
Rnaset2a	0.765387	0.276181
H2-Q2	0.764768	0.929053
Cpne8	0.76469	0.680479
Dnase1l3	0.764405	0.842235
Gm37233	0.763212	0.724396
Ptprb	0.763056	0.720048
Endod1	0.762913	0.556878
Ppan	0.762369	0.396864
Chga	0.761673	0.924238
Wnt4	0.76131	0.878338
Rhbdl2	0.761179	0.725087
Srpr	0.760751	0.208581
Nos3	0.759708	0.796039
Kcnab3	0.759427	0.689052
Tbkbp1	0.759333	0.626013
Garem	0.759231	0.593995
Btbd3	0.758984	0.514072
Scn1b	0.758935	0.795749
Ear2	0.756903	0.916008
Sh2d3c	0.756787	0.700339
Adamts13	0.75618	0.948215
Fxyd1	0.755996	0.857242
Zfp747	0.754382	0.350019
Gm6288	0.754301	0.692198
Cwf19l2	0.754254	0.39388
Igf1	0.753926	0.810292
Gm4963	0.753858	0.514072
Fam89a	0.753407	0.786309
Adgre4	0.752962	0.844468
Cdh26	0.751544	0.935112
Gm25788	0.75137	0.260488
Gm30074	0.750164	0.844739
Scn2a1	0.74915	0.651494
Atp1b2	0.748712	0.856107
Gm1976	0.748014	0.556878
Cd40	0.74687	0.775723
Zfp558	0.746113	0.633031
Josd2	0.745715	0.146942
Klf5	0.745006	0.742629
Cmya5	0.744964	0.852519
Gm4419	0.744888	0.774703
Adgrf5	0.744843	0.669089
Lsmem1	0.744514	0.908732
Palm	0.744131	0.39818
Zfp653	0.743593	0.558726
Ccdc125	0.743288	0.796039
Cdh5	0.743131	0.733824
Itga10	0.74231	0.822892
S100b	0.741902	0.840637
Nxf2	0.741883	0.659921
Slc2a13	0.74187	0.600906
Elof1	0.741723	0.439851
Rasgef1a	0.741283	0.70841
C1qtnf2	0.739956	0.876011
Dbp	0.73931	0.608666
Dach2	0.739163	0.887038
C230085N15Rik	0.737464	0.743576
A630072M18Rik	0.737267	0.407899
Fam57b	0.737052	0.813711
Aldoc	0.736733	0.691926
Serinc3	0.736523	0.308489
Med17	0.736284	0.366411
Mgmt	0.735767	0.371618
Serpini1	0.735758	0.713846
R74862	0.735017	0.536823
Nxph4	0.734879	0.84683
Krt18	0.734755	0.912728
Lhfpl4	0.734722	0.913819
Gzmk	0.734446	0.884315
Dlg2	0.73428	0.816166
Gstk1	0.733496	0.651494
Ccl17	0.733369	0.899772
Pgpep1l	0.733006	0.876776
Snord14e	0.732986	0.648894
Gm15958	0.732423	0.930837
Mettl18	0.731599	0.49042
Amy1	0.731536	0.868712
Gm19705	0.731413	0.69596
Hivep3	0.731065	0.686067
C630043F03Rik	0.730581	0.498138
Gdpd5	0.730413	0.57583
Zfp105	0.730034	0.746453
Ybx3	0.72975	0.0455869
Prrg2	0.728782	0.466884
Tceal7	0.727474	0.960632
2610306M01Rik	0.726773	0.556228
Igf2bp1	0.726427	0.945692
Gm20036	0.725942	0.82855
Kifc2	0.725163	0.558753
Mkln1os	0.724908	0.813428
Tm4sf1	0.724822	0.614394
Gm2531	0.724373	0.592734
Vdac3	0.72379	0.359688
Cd209g	0.723602	0.945875
AW011738	0.723189	0.528383
H2-K2	0.722283	0.809423
9230114K14Rik	0.722075	0.601093
Zfp786	0.721933	0.685607
Prosc	0.721891	0.293775
Vwa7	0.721794	0.726647
C3	0.721708	0.822892
Exd1	0.721551	0.814208
Nova2	0.721535	0.810292
Serpine2	0.720539	0.782436
B230369F24Rik	0.71882	0.720048
Cd27	0.718515	0.876011
Cd46	0.71824	0.721279
Tmem88	0.7172	0.680905
Cacna1h	0.717152	0.870703
Pcsk4	0.716999	0.664973
Hddc3	0.716772	0.719621
Gm11400	0.716729	0.343541
Tas1r3	0.716158	0.475228
Fzd4	0.715465	0.723529
Rbpms	0.715204	0.742629
Gm266	0.714696	0.84191
Rgl1	0.714621	0.633031
Klf13	0.714	0.34485
C1qtnf9	0.713938	0.844984
Pgm1	0.713682	0.169503
Rnu3b3	0.713088	0.851523
Arrdc2	0.7121	0.713846
Mxd4	0.711898	0.48786
Id1	0.711737	0.699181
Tjp1	0.711082	0.334879
Rn7sk	0.710992	0.239767
Fgf21	0.710632	0.877567
Cd5	0.709769	0.89052
Gm25890	0.709731	0.928249
Gm14435	0.709247	0.761172
Gm8850	0.708603	0.765675
Gm5420	0.708476	0.953743
BC028471	0.707694	0.893612
2310015D24Rik	0.70745	0.961423
Zfp526	0.707331	0.0617731
Gas6	0.707238	0.804271
Trib2	0.707173	0.702408
C030034L19Rik	0.70686	0.85906
Ndrg2	0.706286	0.746132
Nfrkb	0.705713	0.426681
Fjx1	0.704782	0.813989
Il17d	0.704322	0.842289
2010007H06Rik	0.704213	0.805134
Lrfn1	0.702868	0.665261
Sh2d4b	0.702769	0.806897
Tgfb2	0.702208	0.711235
Rsph1	0.70218	0.875548
Slc20a2	0.702152	0.461759
Ino80dos	0.702137	0.534769
Slc12a2	0.701237	0.327491
Sgsm1	0.700901	0.86459
Pin1	0.700527	0.457357
Nyap1	0.699638	0.624079
Gm20033	0.699297	0.724396
Egr3	0.698979	0.842289
Dennd3	0.698696	0.730118
9930111J21Rik1	0.698493	0.765675
Wdfy1	0.698429	0.400819
AW822252	0.698121	0.878338
Dennd2a	0.698015	0.574106
Jag2	0.697201	0.651494
Pfn2	0.697038	0.737511
Gm15326	0.69646	0.8638
Isoc2a	0.696188	0.25973
Gm13315	0.696069	0.876011
Gm23262	0.695811	0.50572
Gm13157	0.695266	0.540033
Lrp3	0.694961	0.825849
Zfp57	0.694653	0.721396
Gm12606	0.694375	0.939884
Pgm2l1	0.693249	0.52957
Crem	0.692816	0.315152
Foxf1	0.692174	0.877692
Hsd11b1	0.691733	0.829908
5031434O11Rik	0.691167	0.606202
Cxxc5	0.691004	0.371618
Fmo2	0.69091	0.878338
Dmrta1	0.690437	0.905198
Stx6	0.690067	0.497839
Fam84b	0.69006	0.774633
Zfp804a	0.689911	0.905519
Kcp	0.688276	0.814008
Gpr173	0.688247	0.255515
S1pr1	0.687554	0.596112
Rps2-ps13	0.685955	0.896153
Agfg1	0.685221	0.500307
Adgrl4	0.685116	0.713846
Rab11a	0.684841	0.398746
Acta1	0.684409	0.945692
Selp	0.68395	0.898552
Mir17hg	0.683738	0.670928
D8Ertd82e	0.683562	0.563615
Gm5602	0.683539	0.845718
Rab39b	0.683244	0.775128
Dhh	0.682983	0.877567
Hsd3b7	0.682694	0.62614
Gm6286	0.682635	0.558753
1500009L16Rik	0.682469	0.821856
Tmc7	0.682058	0.847085
Dock9	0.681904	0.642385
Camk2b	0.681422	0.866159
Gm26202	0.681257	0.730665
4930577N17Rik	0.681032	0.49688
Scarna2	0.681017	0.295811
Ndnf	0.680989	0.833057
BC028528	0.680818	0.583484
Gimap3	0.68073	0.876277
Scn5a	0.68036	0.94119
Gm16464	0.680131	0.746132
2810468N07Rik	0.679426	0.837917
Fut10	0.678951	0.44074
Ddx3y	0.678204	0.971709
Nox4	0.677629	0.720338
6430511E19Rik	0.677507	0.237387
Nr4a3	0.677506	0.744861
Saraf	0.677403	0.271649
Slc8a3	0.677081	0.860448
Uty	0.676279	0.971301
Prr16	0.67592	0.918163
Hoxa7	0.675329	0.822892
Srsf12	0.675215	0.916727
Fam180a	0.67499	0.833057
Lrfn3	0.67478	0.85799
Chst15	0.674744	0.725865
Creg2	0.674036	0.783184
Gm12976	0.673985	0.85799
S100g	0.673724	0.938523
Dnmt1	0.673572	0.523631
Zfp709	0.67215	0.744861
Zfp553	0.671615	0.277182
Rnf13	0.671254	0.374364
Gm13410	0.670156	0.845718
Tnxb	0.669868	0.908732
Dnajb5	0.66932	0.689207
Gm8276	0.669026	0.782678
Spr-ps1	0.668483	0.863188
Gm22748	0.668445	0.744861
Gm10068	0.668443	0.836652
2810032G03Rik	0.66818	0.866666
Gm10425	0.668145	0.746376
Lyl1	0.667987	0.827386
Rpl35a-ps4	0.667799	0.934999
Dgki	0.667405	0.875548
Igfbp4	0.667	0.732048
Cep57	0.666871	0.500307
Frzb	0.665887	0.897543
Nfatc4	0.665519	0.821236
Slc6a9	0.66549	0.558753
Aasdhppt	0.66544	0.558753
Txndc2	0.665287	0.812135
Herpud2	0.665226	0.422151
Plekha8	0.665209	0.482655
Maats1	0.664885	0.878338
Gm16023	0.664381	0.776689
Bckdhb	0.664329	0.712749
Crim1	0.664127	0.730698
Rftn2	0.664025	0.574264
Tnfrsf10b	0.663906	0.617599
Gm2666	0.66365	0.902254
Pcdhga9	0.663269	0.794279
Cwc15	0.662541	0.473667
2200002D01Rik	0.661996	0.875459
Igf1r	0.661715	0.699528
Nhsl2	0.661028	0.742629
Dnah10	0.659583	0.876011
Hoxc8	0.659477	0.872373
L1cam	0.658998	0.831423
Slc36a4	0.658717	0.527853
Tcf15	0.658674	0.913819
Col6a4	0.658603	0.900341
Dbil5	0.658583	0.847745
Cd3d	0.658276	0.917309
Myl12b	0.658084	0.483854
Sh2d4a	0.658039	0.848014
Sox5	0.657544	0.741513
Rpl21	0.657527	0.0838144
Gm16077	0.657326	0.879313
Lmtk3	0.656807	0.904797
Slc9a2	0.656757	0.906973
Sntg2	0.65657	0.930254
Tmeff1	0.65584	0.713846
Zfp937	0.654988	0.724396
Fam169b	0.654961	0.780192
Qdpr	0.65444	0.318843
P4htm	0.654349	0.863188
D3Ertd751e	0.653325	0.277322
1700084E18Rik	0.653305	0.794279
Fam179a	0.653035	0.849959
Gm9889	0.652866	0.835067
Fhl2	0.652818	0.755042
Trp53bp2	0.652654	0.327491
Ighv1-82	0.652612	0.959662
Dll4	0.652275	0.782436
Lpcat4	0.651985	0.62205
Gm23547	0.65137	0.24282
Gm14963	0.651086	0.730665
Mfhas1	0.650989	0.490696
Klf9	0.65089	0.542421
Scarf1	0.650201	0.806897
Ppm1k	0.650183	0.558352
Adra2b	0.650142	0.857497
Tigar	0.649821	0.555869
Bag4	0.649433	0.372959
Dyrk4	0.649392	0.882461
Dgkh	0.649303	0.689052
Bvht	0.6482	0.489148
BC065403	0.647987	0.923992
Camk2n1	0.647876	0.767356
Agtr2	0.647564	0.920219
Gm20743	0.647552	0.947345
Chp2	0.647327	0.910321
Lgi1	0.647247	0.897157
Mturn	0.647141	0.646974
Erlin2	0.646855	0.31479
Hid1	0.645884	0.736047
Tex30	0.645489	0.242501
Ptprn	0.645374	0.861037
Edaradd	0.645144	0.89052
Tspyl3	0.645092	0.818086
Ecsit	0.644841	0.606202
Gm27042	0.644636	0.840637
Fbxl16	0.644551	0.857432
Tcf4	0.644287	0.384843
Pgf	0.644065	0.827616
2900011O08Rik	0.643892	0.887606
Mapk4	0.64324	0.909677
Elk3	0.642502	0.514072
Zfand6	0.64205	0.116578
Pcdhb21	0.642007	0.807395
Gata2	0.641646	0.612629
C730034F03Rik	0.641626	0.633031
Bcl2l12	0.641421	0.172485
Cfap69	0.640856	0.806595
Tacc1	0.640139	0.477911
Rapgef5	0.639869	0.811117
Gm12992	0.63968	0.36136
Il20ra	0.638481	0.940664
Gimap7	0.638393	0.876011
Slco3a1	0.638324	0.709764
Kctd1	0.637744	0.567102
Gm166	0.637655	0.678789
Fuz	0.637581	0.491263
Ddah1	0.637482	0.779947
Prss8	0.637155	0.96086
Zfp442	0.637021	0.574477
Peg10	0.636674	0.769933
Ptgir	0.63665	0.814583
Mmp25	0.636634	0.900144
F8	0.636529	0.78444
Emcn	0.636419	0.777292
Prkag2	0.636142	0.491031
Gm5812	0.635422	0.576094
Rpl18-ps2	0.63469	0.32711
Npnt	0.634316	0.842955
Lcmt2	0.634311	0.312229
Ikzf4	0.633816	0.819255
Fam73a	0.633762	0.613826
Add3	0.633482	0.643786
Pthlh	0.633394	0.845718
Carm1	0.633142	0.398746
Plekhg1	0.63296	0.818239
Gm5518	0.631965	0.891128
Ccdc64	0.631619	0.646974
Vax2	0.631613	0.96086
Adamts15	0.631258	0.845718
Zfp365	0.630545	0.811613
5033417F24Rik	0.630529	0.79965
Gch1	0.630039	0.566646
Stk38l	0.629987	0.495965
Kcnc1	0.629766	0.951868
Exoc3l	0.62963	0.769933
Dyrk1b	0.629612	0.477911
Hr	0.629569	0.876011
Slc4a8	0.629098	0.755084
Slc7a11	0.628491	0.814008
Sh3glb2	0.628367	0.52139
Ksr1	0.628267	0.542437
Zfp958	0.628138	0.424763
Sat2	0.627994	0.351489
Gm8369	0.627661	0.845718
Gm15787	0.6271	0.65659
Nat14	0.62678	0.590793
Clip4	0.626172	0.814008
l7Rn6	0.625924	0.207893
Ikbkb	0.625501	0.133674
Rep15	0.625111	0.60868
Tex14	0.624923	0.812135
Foxo1	0.624797	0.490658
Zfp703	0.62351	0.513732
Liph	0.62217	0.842289
Hoxb3os	0.62196	0.911385
[truncated: 14,311 more rows]

## Sheet: 2PWYvs2P
Gene	Log2 Fold Change	padj
Klra4	10	1e-06
Mstn	10	1e-06
Gm18853	10	1e-06
Gm9008	8.64005	0.00040361
Rps15a-ps8	8.50239	0.340132
Gvin1	8.27907	0.046799
Rpl39l	8.09319	0.00232605
Gm8420	7.86778	1e-06
Gm2974	7.83856	1e-06
Rpl15-ps2	7.6345	1e-06
Tmem233	7.49384	0.17527
Cldn34c1	7.40913	1e-06
Trim12a	7.33755	0.084351
Gm8885	7.31946	1e-06
Gm5345	7.24535	1e-06
BC018473	7.05823	1e-06
Gm6594	6.92449	0.124229
Krt8	6.79515	0.00270256
Pvalb	6.78805	0.0311999
Trim5	6.65426	0.0265638
AK157302	6.64828	1e-06
Rps12l1	6.56974	0.718564
Klra6	6.41667	0.000233638
Tmem181c-ps	6.39807	0.0469316
Gm18190	6.36127	1e-06
Mettl21c	6.31685	0.224715
Gm3591	6.06843	1e-06
Chad	5.92771	0.200818
Morc1	5.90527	0.177418
Gm3453	5.66105	0.051875
Gm10409	5.64381	0.0364647
Aqp4	5.64078	0.378767
Gm29718	5.62595	0.00649798
Kcnc4	5.55989	0.213244
Ppp1r3a	5.51427	0.102101
Myh4	5.50536	0.0353532
2310002L09Rik	5.4902	0.21079
Eno1b	5.24129	2e-05
Gm5292	5.23888	0.000288247
Gm13223	5.21742	0.246956
Platr16	5.16392	0.031161
Gm5815	5.12866	1e-06
Serpina3e-ps	5.10914	0.026631
Gm10020	5.08687	1e-06
Wnt10a	5.0663	6.09e-05
Rps3a3	5.00056	0.000110198
Gm12224	4.94669	0.522291
Gm3383	4.90323	0.00605796
Kera	4.88499	0.000763507
Uckl1os	4.87413	0.175124
Cryaa	4.86144	0.227052
Eps8l1	4.83697	0.372982
Otud7a	4.74858	0.138304
Gm14584	4.73937	1e-06
Gm14306	4.70975	3.76e-05
Rps13-ps1	4.6988	3.07e-06
Rpl34-ps1	4.67113	1e-06
Ano5	4.6218	0.271878
Myadml2	4.57035	0.303068
Gm1966	4.4775	0.0154454
Gm9992	4.47557	0.00581816
Myoz3	4.45224	0.142225
Tmem132c	4.42625	0.0967872
Car14	4.42009	0.649752
Lrrc38	4.35723	0.638978
Vmn2r29	4.35341	0.00498447
Kcnj11	4.34914	0.61286
Fzd10	4.34509	0.00642479
Pramef12	4.34277	0.32101
Tenm2	4.2649	0.593574
Masp2	4.25866	0.00872136
Mogat2	4.25759	0.00384415
Gm10182	4.11602	0.00408195
Mab21l2	4.11226	0.448169
Mybpc2	4.09511	0.283898
Gm5806	4.07109	0.0593495
Cgn	4.00036	0.0112678
Hapln1	3.99554	0.371329
Gm12300	3.98976	0.488124
Stmn4	3.94091	0.0218407
Mc5r	3.93846	0.362737
Fgl1	3.91001	0.280099
Fsd2	3.87648	0.451192
Hoxd10	3.87113	0.0424608
Nog	3.82538	0.00175831
Ano3	3.81029	0.553711
Mylk4	3.78246	0.495604
Cftr	3.76947	0.0253795
Prr33	3.76738	0.802066
Agbl1	3.76606	0.522275
Ky	3.76341	0.307665
Gm23444	3.7268	0.860191
Gm15459	3.72555	0.00170534
Phkg1	3.72326	0.21125
Gm6768	3.72131	1e-06
Efcab6	3.6788	0.852769
Serpina3i	3.6768	0.0294643
Vtcn1	3.63506	0.235053
Gm3558	3.62059	5.32e-06
Col4a6	3.6063	0.236877
Ckm	3.58685	0.436481
Kcna7	3.58554	0.529538
5930412G12Rik	3.56675	0.146429
Cntfr	3.56559	0.0670481
Ampd1	3.55682	0.247396
Stra6	3.55057	0.152866
Smco1	3.51823	0.597203
Gm5420	3.51111	0.413514
Gm6123	3.51006	1e-06
Hhatl	3.50027	0.410883
Myoz1	3.49912	0.371984
Fbp1	3.49059	0.203897
Asb11	3.48595	0.327328
Mettl21e	3.48293	0.671426
Gm10654	3.48006	0.17042
Gm3373	3.46859	0.00388237
Cadps	3.46616	0.191388
Nptx2	3.45798	0.603714
Gm10093	3.43979	3.55e-05
Nwd2	3.4229	0.596137
Gm4735	3.41914	0.000286655
Ccl27a	3.40217	0.00465311
Pde6a	3.38339	0.0159708
Myoc	3.38018	0.323077
Hoxb9	3.36065	0.00158473
Mlc1	3.35782	0.634076
Cyp3a13	3.32284	0.485305
1500004A13Rik	3.31516	1e-06
Rps15a-ps7	3.31508	0.000332094
Crmp1	3.31233	0.134018
Gm3411	3.30767	0.00649798
Ntf3	3.28389	0.394194
Cxcl13	3.27874	0.0696603
Tspan32	3.27469	0.00306985
Msln	3.26553	0.372982
Gm10704	3.24614	1e-06
Aox4	3.23796	0.147425
Hapln4	3.23335	0.14818
Mettl11b	3.22502	0.758554
Myl3	3.21186	0.466025
Krt18	3.20065	0.207164
Myo18b	3.19479	0.320356
Fbxo40	3.19282	0.340475
Rgs22	3.16873	0.0532533
Pnldc1	3.15819	0.218848
9330104G04Rik	3.14832	3.07e-06
Gm10406	3.14106	0.0543059
Gm15337	3.12679	0.0162787
Elavl4	3.12439	0.692717
Ucp3	3.1172	0.656647
Cthrc1	3.10407	0.00415358
Fbp2	3.07379	0.0253795
Gm15731	3.06739	0.310572
Veph1	3.05328	0.111539
Gm5920	3.0532	0.466383
Cilp2	3.05061	0.134018
Rorc	3.02682	0.378767
Casr	3.02157	0.523424
Kctd4	3.01956	0.44437
2310065F04Rik	3.01664	0.771329
Rpl3-ps1	2.99741	4e-06
Serpina3h	2.99339	0.0875001
Ddo	2.98825	0.754448
Gm9855	2.98604	0.122044
Smarca5-ps	2.97024	0.0639494
Tuba8	2.96299	0.249174
Wnt7b	2.95663	0.0157112
Rpl21-ps8	2.95412	0.035298
Gm15975	2.94274	1e-06
Cntnap4	2.92898	0.132653
5830417I10Rik	2.92279	1e-06
Xirp2	2.89321	0.511107
Tmprss11f	2.88813	0.438012
Sprr1a	2.88618	0.365281
St6galnac5	2.88615	0.333851
Shisa8	2.86345	0.44818
Ccdc3	2.84167	0.00746346
Fam101a	2.83844	0.19212
Csmd3	2.82746	0.0972648
Trim10	2.8248	0.424163
5730507C01Rik	2.824	0.39527
Pbld2	2.81927	0.0384763
Asb15	2.79566	0.754846
Shisa6	2.77425	0.594584
Gdf7	2.77077	0.372982
Gm5898	2.75074	1e-06
Gm3488	2.74967	0.330867
Paqr6	2.749	0.0979396
Gm3608	2.73121	0.0196356
Gjb2	2.73038	0.106814
Guca1b	2.72957	0.158223
Glrb	2.72942	0.00197956
Dupd1	2.72199	0.702237
Rasd2	2.71716	0.378767
D430019H16Rik	2.67144	0.131629
Krt23	2.66747	0.482766
Ucn2	2.66317	0.440336
Acan	2.65468	0.554996
Gabra4	2.64812	0.773154
Tnmd	2.64764	0.203862
3830403N18Rik	2.64677	0.224715
Nell2	2.64427	0.262076
Scn4a	2.63262	0.595171
Rorb	2.61331	0.271878
Xlr3a	2.57924	0.734437
Phyhip	2.56774	0.361746
Adgrb2	2.54754	0.0364647
Bmp8a	2.52042	0.479094
Gm13410	2.52031	0.0212486
Gm2564	2.51895	0.756025
Wnt16	2.5175	0.324332
Ces2e	2.51278	0.277561
Igfn1	2.49979	0.749371
Ces1d	2.49762	0.865205
Pla2g4e	2.49384	0.744235
Adam22	2.49108	0.0101745
Atp2a1	2.48228	0.683473
C130071C03Rik	2.48138	0.764827
Fitm1	2.47676	0.772602
Pm20d1	2.4704	0.594584
Cd59b	2.45924	0.0016987
Pygm	2.44357	0.571436
Cpne7	2.43946	0.500468
Fam135b	2.43825	0.661472
Bmp6	2.43326	0.0766941
Susd4	2.43068	0.283898
Slc15a2	2.43021	0.21079
Gm1045	2.41657	0.427309
Enpp2	2.41313	0.125991
Necab2	2.41244	0.262687
Igf2bp1	2.40985	0.716484
Tmem45a2	2.40834	0.458411
Ccdc63	2.40446	0.247396
Cd209a	2.39981	0.337119
Ppp1r27	2.37443	0.692353
Alx1	2.3733	0.676779
Fam81a	2.36399	0.1479
Ido2	2.36138	0.245741
4930519F16Rik	2.34916	0.503394
Iglon5	2.34075	0.213244
Fcer2a	2.33817	0.618388
Zfp345	2.33532	0.831166
Spaca1	2.32645	0.652717
E230025N22Rik	2.3258	0.176959
Drc1	2.32223	0.203897
BC065403	2.31463	0.484897
Slc12a1	2.31428	0.0342969
Gm6404	2.30565	0.0662156
Sapcd1	2.30123	0.221923
Lrrc4c	2.29166	0.448169
Bmp15	2.29141	0.479208
Sbspon	2.29119	0.47842
Gm25813	2.29086	0.283898
Apob	2.28325	0.634076
Ostn	2.28192	0.307665
Gabra1	2.26383	0.736174
Gm22579	2.26036	0.802066
Dok5	2.25997	0.741684
Gm17281	2.25035	0.800142
Smc1b	2.24956	0.312046
Hoxd9	2.24538	0.149497
Lrrc15	2.24386	0.237075
Sec14l5	2.23552	0.648057
Redrum	2.22562	0.522275
Erdr1	2.22453	0.141297
Olfml1	2.21747	0.674502
Pamr1	2.2119	0.365281
Nctc1	2.21101	0.862289
S100g	2.19846	0.674502
Msantd1	2.19638	0.442859
Slco1a5	2.19135	0.391081
Mpz	2.19081	0.618388
Gm21857	2.18679	0.393881
Ociad2	2.18533	0.0190373
Dynlt1b	2.18422	1e-06
Wipf3	2.1689	0.838812
Gm4724	2.16379	0.00191087
D030068K23Rik	2.15818	0.851811
Itm2a	2.15486	0.0985001
Cacna1g	2.15259	0.386739
Mapt	2.15113	0.280099
Tnfrsf19	2.14878	0.114749
Ankrd23	2.14351	0.441385
Myrf	2.13959	0.482892
Tmem54	2.13914	0.51825
Cacng8	2.13786	0.174187
Gsg1	2.13526	0.177168
Ak5	2.12545	0.246428
Siglecg	2.12036	0.215441
Prss35	2.11637	0.458986
Afp	2.11367	0.561175
Efna3	2.09638	0.539924
Gsta4	2.09332	0.175131
Asb12	2.08951	0.930779
Myf6	2.08869	0.802066
G530011O06Rik	2.08612	0.0824427
Dclk3	2.08137	0.379187
Emid1	2.08053	0.0747574
Hoxb3os	2.0656	0.439983
Gm3739	2.05993	0.260887
Ptx3	2.04897	0.0969198
Lgi3	2.04575	0.410883
3222401L13Rik	2.0429	0.0474435
Igkv14-111	2.02983	0.858859
Ighg2c	2.02745	0.732122
Col7a1	2.02539	0.569166
Col11a1	2.02112	0.178182
Cacng7	2.01662	0.0339702
Ppef1	2.01209	0.68621
Atp6v0a4	2.00568	0.389649
Oprd1	2.00435	0.637106
Asb18	1.99894	0.90664
Srrm4	1.99697	0.448169
Cd209c	1.99463	0.755871
Chst13	1.99036	0.550598
Aff3	1.98406	0.269362
Cfap58	1.98324	0.485305
Zcchc12	1.97785	0.412592
Hoxb2	1.97321	0.402645
Gkn1	1.97295	0.458986
Gm24201	1.96881	0.695435
Wnt2b	1.96548	0.538872
Gm5421	1.95751	0.0392442
Gm14319	1.9574	0.912737
Htr2b	1.94513	0.459618
Ube2ql1	1.94272	0.671426
Loxl2	1.92961	0.084351
Wnt2	1.92451	0.678009
Zfp459	1.91966	0.127848
Cdkn1c	1.91882	0.294378
Axin2	1.9166	0.0233774
Adam23	1.91553	0.175131
Blk	1.91111	0.6606
Syndig1	1.90907	0.880933
Apba2	1.90441	0.755871
Gm8923	1.90375	0.13391
Sypl2	1.89447	0.892759
A730062M13Rik	1.89065	0.392149
Sprn	1.8872	0.674502
Ckmt2	1.88356	0.878165
Anxa8	1.88193	0.486832
Exph5	1.87879	0.744235
Fut9	1.87777	0.831704
Gm10167	1.87663	0.443467
Tac1	1.87309	0.554996
Omd	1.87197	0.225376
Postn	1.87029	0.308231
Gm10825	1.86534	0.00478609
Igfbp2	1.85871	0.33976
Ccr6	1.84537	0.673622
Gm11711	1.84052	0.550201
Rps15a-ps5	1.82677	0.111535
4930550C14Rik	1.82616	0.292558
Lrrc14b	1.8259	0.639211
Uox	1.81969	0.653297
Itgb7	1.81845	0.1558
Pcdhb9	1.80604	0.301175
Nup62cl	1.80488	0.655702
Dpp6	1.80243	0.586278
Pnma2	1.79881	0.782265
Fhit	1.79614	0.154992
Rnf183	1.78848	0.265175
Asb14	1.78752	0.883249
9230110C19Rik	1.78491	0.52809
Asb10	1.78408	0.421798
S100a5	1.78105	0.765776
Yap1	1.78016	0.633493
Tspyl5	1.77594	0.0326747
Aox3	1.76717	0.707827
Mtmr7	1.76483	0.224715
Dnah1	1.76106	0.485228
Abra	1.75744	0.893161
Cacna2d4	1.75618	0.786456
Uchl1	1.75564	0.459266
Apol7a	1.75492	0.372447
Unc93a	1.75464	0.486832
Mgat3	1.75445	0.0502668
Hand2	1.74577	0.902652
Gm17057	1.74507	0.450739
Trdn	1.74493	0.88486
Kcnj4	1.74385	0.6411
Rims2	1.73753	0.425017
Gm26703	1.73428	0.443953
Tnnt3	1.73018	0.857002
Hoxb5	1.72774	0.333851
Reln	1.71868	0.61005
Lrrc9	1.71326	0.646085
Nipal2	1.71103	0.410883
Lsmem1	1.711	0.709011
Miat	1.70936	0.711933
Prtg	1.7063	0.200567
Ypel4	1.70315	0.306919
Pcdhga1	1.70039	0.111535
Rsf1os2	1.69883	0.656661
Tes	1.69881	0.173623
Scube1	1.6986	0.491226
Timp4	1.69687	0.930334
Lhx9	1.69681	0.805072
Serpinb10	1.69468	0.816145
Adm2	1.69461	0.482509
Gm14416	1.6944	0.494415
Scn9a	1.69273	0.595029
Mannr	1.68881	0.741684
Gm23105	1.68854	0.66517
Guca1a	1.68753	0.0233783
BC035044	1.68727	0.570376
Adam32	1.68457	0.570376
Igfbp6	1.67985	0.245741
Naip3	1.67912	0.397062
Gypa	1.67873	0.816578
Anks1b	1.67745	0.623949
Nyap1	1.67593	0.00942604
Scn2b	1.67362	0.283927
Comp	1.67114	0.765776
Abi3bp	1.66965	0.322183
Wwc1	1.66596	0.639595
Ccdc37	1.65998	0.557604
Prickle1	1.65891	0.0598386
Cox6b2	1.65865	0.33976
Kcnj12	1.65458	0.870927
B3gnt3	1.65401	0.1106
Gm15850	1.6496	0.458986
Slc25a23	1.64829	0.14912
Gm2673	1.64677	0.846809
Iglc1	1.64393	0.859561
Hc	1.64371	0.802876
2810433D01Rik	1.64002	0.280099
Ctnna3	1.63912	0.735873
Wnt9a	1.62937	0.0551764
Apoc2	1.62652	0.277714
Me3	1.6265	0.516342
Adam33	1.62555	0.458986
Fgfr2	1.62403	0.612451
Epha3	1.62363	0.59623
Gpr1	1.62358	0.668438
4632428C04Rik	1.61385	0.249174
Ccdc106	1.61259	0.568822
Cxadr	1.60964	0.553674
Cdh3	1.60849	0.656661
Lrrc32	1.60811	0.175124
Gad1	1.60221	0.744235
Bnc1	1.601	0.873816
Hoxb6	1.5936	0.405834
Slc38a4	1.59298	0.6886
Gdf5	1.58731	0.661028
C5ar2	1.58586	0.0950126
1700001L05Rik	1.57994	0.00467688
Hpgd	1.57788	0.470516
Pappa	1.57647	0.597789
Sptb	1.5754	0.706511
Gareml	1.5707	0.355755
Gm23238	1.5673	0.479094
Gm26244	1.56426	0.935731
Rnu3b1	1.55976	0.112679
Cntn1	1.55897	0.592183
Abcc8	1.55783	0.875695
Ptgs2os2	1.55658	0.706844
Stag3	1.55464	0.397062
Gm25360	1.55422	0.0791705
Ddx25	1.54745	0.754846
Klhl32	1.54624	0.692353
Wnt10b	1.54561	0.569389
Iqgap2	1.5442	0.183261
Synm	1.5385	0.363688
Ano1	1.53667	0.26569
5430403G16Rik	1.5316	0.255579
1700024P16Rik	1.53147	0.660676
Gabrb2	1.53064	0.880933
Il1rl1	1.52388	0.601363
Jchain	1.52378	0.816145
Ptprq	1.52188	0.52809
Igsf9	1.52166	0.309767
Kcna1	1.51808	0.692584
Abca6	1.51734	0.046799
Golga7b	1.51651	0.88386
Gm16118	1.51577	0.716572
Slc4a1	1.51074	0.848372
Fgf9	1.50938	0.648828
Robo3	1.50067	0.826834
Gm12411	1.49919	0.029661
Rbp4	1.49879	0.558147
Gm16793	1.49874	0.591341
Lrrc17	1.49778	0.30412
Myo5b	1.49705	0.763144
Chmp4c	1.48857	0.587751
Tacr1	1.48721	0.617905
Frem2	1.48701	0.599899
Asphd2	1.48627	0.607233
Tex26	1.48275	0.621828
A630014C17Rik	1.48223	0.758049
Arap2	1.47541	0.22951
Gm11627	1.47516	0.357836
Megf6	1.47097	0.729992
Tmem181b-ps	1.47063	1e-06
Fam179a	1.46849	0.435164
Gm9947	1.46604	0.712481
Cox6a2	1.45381	0.773044
Chn2	1.45064	0.485305
Gm15382	1.44922	0.59511
Gm14461	1.44867	0.861337
Eno2	1.44503	0.265175
Rpl21-ps15	1.44232	0.00204712
Sdc2	1.44019	0.0776881
Rps15a-ps3	1.43857	0.0979979
Jakmip2	1.4352	0.712481
Tgfb2	1.43444	0.134206
C1qtnf2	1.43266	0.676779
Serpina3m	1.43142	0.860527
Slc16a4	1.43067	0.494682
Sall1	1.43066	0.952214
Fndc1	1.43055	0.492159
Prss41	1.42147	0.880933
Hoxb7	1.41717	0.429901
Gm3696	1.41557	0.882454
Cmya5	1.41501	0.609203
Fam124a	1.41499	0.57179
Myo5c	1.41185	0.511107
Asic1	1.41141	0.745927
2310030G06Rik	1.41054	0.298168
Kpna2-ps	1.41019	0.395081
Kif1a	1.40991	0.652717
Mgst2	1.40654	0.715025
Greb1	1.4044	0.692404
Samd12	1.40234	0.479097
Spink2	1.40216	0.500469
Prkar1b	1.40153	0.271653
4933421A08Rik	1.40105	0.714825
Snph	1.39931	0.616804
Asb16	1.39755	0.88486
Gm6166	1.39646	0.0972648
Akr1c14	1.3958	0.587666
Hmcn1	1.39534	0.618388
Cav2	1.39469	0.333851
Rps15a-ps6	1.39302	0.069325
Fcrls	1.39301	0.468869
Gm12002	1.38489	0.783033
Six2	1.38462	0.722835
Gm22362	1.38274	0.218848
Slc7a4	1.38059	0.241542
Mir6236	1.37628	0.673622
Ptgs2os	1.36992	0.816145
Rnu3b3	1.36679	0.596897
Fgf5	1.3663	0.825218
Wnt11	1.36597	0.568164
Tmod4	1.36467	0.802066
Cacnb4	1.3629	0.655702
2310068J16Rik	1.36101	0.262248
Klf5	1.36027	0.284883
Birc3	1.35948	0.657488
Igha	1.35686	0.816145
Sema4g	1.35473	0.389916
Calml4	1.35413	0.313356
Arg2	1.35033	0.449816
Syn1	1.3502	0.466478
Bmpr1b	1.3488	0.480567
Ccdc89	1.34789	0.618388
A4gnt	1.34282	0.796089
Ms4a4d	1.33583	0.709011
Cd5l	1.33273	0.887912
Gm22614	1.33199	0.88631
Gm13212	1.32899	0.621828
Kng2	1.32754	0.780614
Hcn4	1.32743	0.888171
Rgcc	1.32257	0.191595
Cnn1	1.32251	0.802066
Dnaic1	1.32245	0.796089
Gm13248	1.31747	0.456654
Thbs4	1.31739	0.815188
Wisp1	1.3143	0.268235
Cdkl1	1.31147	0.273463
Asb4	1.31055	0.249174
Faim2	1.30507	0.900665
Lincenc1	1.30488	0.692353
5730559C18Rik	1.30478	0.701802
Apol10b	1.30293	0.615154
Adam5	1.30257	0.555851
Nkd2	1.29997	0.595171
Gm18981	1.29851	0.755556
Vegfc	1.29553	0.311052
Spta1	1.29469	0.831166
Hmgcs2	1.29368	0.873816
Nrxn1	1.29287	0.837373
Akr1c18	1.29263	0.809624
Fkbp11	1.29247	0.0747574
Zic5	1.29172	0.935731
Cth	1.29066	0.487009
Slc40a1	1.28853	0.236087
Gstm7	1.28708	0.265159
Egfros	1.28695	0.627754
Uts2r	1.28666	0.920094
Snora34	1.28526	0.184372
Stxbp6	1.2831	0.705309
Pcdhb8	1.2827	0.719061
Nap1l2	1.28256	0.67133
Rxfp3	1.27803	0.856523
2010300F17Rik	1.2775	0.710256
Als2cr12	1.27716	0.634329
Slc25a21	1.27698	0.90714
Ccdc122	1.27249	0.00254157
Proca1	1.27194	0.574365
E030030I06Rik	1.26949	0.14818
Rny3	1.26694	0.0530427
2210011K15Rik	1.26366	0.688625
Mei4	1.25988	0.674502
Gjb5	1.25983	0.822814
9330154J02Rik	1.25827	0.436481
Fbln1	1.25818	0.0776327
Cacnb3	1.25785	0.03025
Tagln3	1.25699	0.711591
Moxd1	1.25457	0.897111
Tmem123	1.25433	0.722821
Tg	1.25416	0.467701
Wfikkn2	1.25206	0.427309
Ism1	1.25175	0.711933
Ighd	1.25076	0.802954
Pkhd1l1	1.24647	0.656661
Igkc	1.24538	0.893095
Arntl2	1.24508	0.595184
Adamts16	1.24475	0.833006
Pcdhga2	1.24349	0.39527
Tmie	1.2364	0.826886
Mmp27	1.23546	0.74577
Frmd5	1.23458	0.648789
3425401B19Rik	1.23323	0.919251
Tekt1	1.23177	0.87455
H2-M5	1.23087	0.711591
Rny1	1.23053	0.210419
Dlx1	1.22999	0.944948
Cd19	1.22677	0.893336
Fam184a	1.22452	0.720336
Aspg	1.22426	0.656661
Gm12963	1.22391	0.601407
6330549D23Rik	1.22342	0.307665
Hrk	1.22333	0.924732
Dnah9	1.22053	0.869684
Tmsb15l	1.21957	0.558147
Rasgrf2	1.21914	0.707877
Ly6h	1.21901	0.896207
Gm1972	1.21859	0.783033
Sh3tc2	1.2183	0.611714
Cend1	1.21783	0.639593
Tmem221	1.21599	0.546898
Fbn2	1.2151	0.580892
Vwa3b	1.21375	0.758049
Rab11fip1	1.21362	0.408023
Plat	1.213	0.22975
Igkv1-110	1.21224	0.932095
Pcdhb19	1.21079	0.317378
Klhl4	1.20734	0.723825
Exoc3l2	1.20488	0.368747
Far2os1	1.20288	0.792227
Pou4f2	1.20174	0.924125
Syt17	1.2008	0.577178
5730422E09Rik	1.19996	0.831052
Cdk15	1.19898	0.659634
1500015O10Rik	1.19846	0.643604
E030042O20Rik	1.19832	0.616607
Rgs20	1.19774	0.87455
Hmgb1-ps8	1.19706	0.543111
Fxyd1	1.19689	0.735526
Smtnl2	1.1957	0.746225
Grik1	1.19439	0.891673
Epn3	1.19179	0.906751
Psd	1.19154	0.672567
Tecta	1.18927	0.759706
Tmeff1	1.18882	0.236468
Cdh18	1.18849	0.848372
Dchs2	1.18683	0.564136
Efcab7	1.18654	0.0617885
Aspn	1.18644	0.539043
Galnt16	1.18576	0.621828
Ighv1-82	1.18388	0.941596
Gm13251	1.18346	0.458986
Fabp5	1.18287	0.13415
Wscd1	1.18175	0.411049
Nipal4	1.17854	0.804268
Col23a1	1.17824	0.767387
Serpinb9b	1.17706	0.765776
Gm26740	1.17447	0.386416
Sdk2	1.17434	0.877753
Slc16a11	1.17431	0.912737
Ctnna2	1.17341	0.908805
Ackr2	1.17082	0.790535
Flt4	1.17026	0.772602
Gm16835	1.16821	0.711933
Gxylt2	1.16694	0.449816
Ryr2	1.16572	0.702957
Hhipl1	1.16522	0.5753
Plp1	1.16483	0.545164
Aqp1	1.1629	0.585239
Lhfpl4	1.16257	0.883249
Zfp940	1.16137	0.0766941
4930524O07Rik	1.16116	0.586278
Tox3	1.1609	0.91195
Wnt6	1.15619	0.711168
Dynlt1-ps1	1.15448	0.00481514
Radil	1.15429	0.442859
Gm4468	1.15384	0.723825
Rpl30-ps10	1.15373	0.218848
Zar1	1.15331	0.848372
Cemip	1.15302	0.746225
Snora31	1.15169	0.744235
Crabp2	1.15149	0.634702
Nebl	1.15113	0.497543
Rimklb	1.15	0.919251
Thbs2	1.14978	0.456328
Papolb	1.14911	0.600718
4930502E18Rik	1.14828	0.741319
Zan	1.14694	0.679466
Spats2l	1.14549	0.175851
Iglv1	1.14542	0.933099
Dach2	1.1446	0.837049
Myo16	1.14188	0.815132
Endou	1.14118	0.685096
Fzd6	1.13835	0.439457
Slc1a5	1.13826	0.306935
Mfsd4	1.13818	0.906751
Atp2b3	1.13782	0.61005
Zfp458	1.13445	0.00637314
Kcnj2	1.13413	0.247655
Cep126	1.13264	0.877753
St8sia1	1.12901	0.849706
Rnf144b	1.12742	0.0233783
B930036N10Rik	1.12434	0.520345
Crct1	1.1237	0.912737
Fat3	1.12334	0.887912
Gabrb3	1.12328	0.959648
Angpt2	1.12253	0.59623
Krt7	1.12178	0.816196
Mall	1.12102	0.578279
4930481B07Rik	1.12072	0.372982
Kdelr3	1.12059	0.287825
Sema3b	1.11926	0.61694
Card14	1.11806	0.793064
Bzrap1	1.11802	0.815132
Rian	1.11797	0.805072
Birc2	1.11792	0.816145
F3	1.11677	0.527958
A830029E22Rik	1.11648	0.936299
Papss2	1.11468	0.22975
Cdo1	1.11441	0.735901
Gm14308	1.1143	0.59593
Ecel1	1.11364	0.910437
Srrm4os	1.11335	0.929907
Tcf12	1.1109	0.273882
Il1rl2	1.10842	0.599175
BC051142	1.10768	0.894015
Cdcp1	1.10756	0.922391
Rnu12	1.10655	0.344776
Mgst3	1.10609	0.467701
Col13a1	1.10357	0.598593
Ptgs2	1.10297	0.78473
Clec2i	1.10291	0.764827
Cd59a	1.10272	0.278969
Klc3	1.10266	0.805072
Gm23287	1.10183	0.218848
Mmp10	1.1018	0.920925
Plin5	1.10112	0.897111
Fzd9	1.10081	0.753201
Baalc	1.09794	0.735186
Pde11a	1.09748	0.801848
Bank1	1.09654	0.579552
Asxl3	1.09581	0.805072
Commd5	1.09524	0.000991789
Fn1	1.09403	0.547022
Atp8a2	1.09323	0.858859
Fam83g	1.09258	0.674502
Isoc2b	1.09164	0.595029
Gm26619	1.09043	0.865639
Atp1a2	1.09036	0.849355
Oxtr	1.0891	0.946147
A930015D03Rik	1.08847	0.577684
Pcdhga4	1.08637	0.674502
Tnni2	1.08633	0.936262
Rundc3a	1.08463	0.773044
Slc2a6	1.08435	0.533831
Rn7s6	1.08369	0.317378
Pcdhb2	1.08157	0.807399
Ccl7	1.08039	0.340475
Kcnh2	1.07966	0.595768
Cyp2r1	1.07891	0.457929
Hapln3	1.07691	0.824309
Gm24950	1.07617	0.321314
Rgs18	1.07597	0.732338
Pdgfc	1.07563	0.30753
Slc47a1	1.07539	0.906751
Kcna2	1.07499	0.963414
Ryr1	1.07327	0.931793
Tgds	1.07283	0.0154454
Rcan1	1.07102	0.408564
Zcwpw1	1.07027	0.238621
Tnfrsf8	1.06891	0.600718
Cd79a	1.0677	0.90714
Cfap54	1.06705	0.521051
Hsf5	1.06612	0.599175
Ldb3	1.06586	0.922391
Fam109b	1.0648	0.538672
Raet1d	1.06479	0.337119
Hoxb8	1.06444	0.802066
Fam171b	1.06433	0.266691
Fndc4	1.06256	0.747517
Nek11	1.06188	0.877753
Pbp2	1.06162	0.758554
Tmem100	1.06113	0.693745
Dnaic2	1.06028	0.445922
Slc6a4	1.05729	0.804721
Nrn1	1.05719	0.801848
Rpl21	1.05537	7e-05
Gm17399	1.05468	0.673089
Rab26	1.05422	0.371517
Styk1	1.05284	0.607771
Myot	1.05243	0.955995
Gm23346	1.05159	0.515448
Mylk3	1.05123	0.863754
Hoxb3	1.05114	0.718795
Gm867	1.0508	0.922391
Car6	1.05076	0.790999
Nudt11	1.05064	0.753899
Fam83h	1.05044	0.760816
Gm23849	1.05032	0.345477
Mn1	1.04781	0.662338
Cpxm1	1.04771	0.699724
Vnn1	1.04706	0.865167
Scarna6	1.04584	0.199952
Ntrk3	1.04568	0.887567
Kcnab2	1.04397	0.59623
Atp1b1	1.04388	0.468869
Rassf9	1.04363	0.807399
Pawr	1.04291	0.754846
Rprl3	1.04261	0.746225
Snora23	1.04193	0.561688
Gm12415	1.04074	0.852769
Col5a2	1.03966	0.52985
Prr5	1.03937	0.330867
4930447C04Rik	1.03879	0.942744
Glis3	1.03763	0.144533
Pcdhgb4	1.03622	0.522275
Rnu2-10	1.03574	0.350583
Cd300lh	1.03539	0.522291
Kif6	1.03522	0.833711
Snca	1.03432	0.879863
Liph	1.03247	0.660067
Ccl2	1.0305	0.259399
Scarf2	1.02943	0.236819
Rspo1	1.02756	0.867798
Fam167a	1.02733	0.834758
Gm15441	1.02715	0.534589
Otogl	1.02627	0.773563
Mmp3	1.02494	0.869684
Hbb-bt	1.02448	0.88631
Pth1r	1.02448	0.821595
Nckap5	1.02372	0.486245
Fabp3	1.0228	0.847991
D130051D11Rik	1.02207	0.317318
Ptchd4	1.02185	0.865205
Ndufa4l2	1.02148	0.558411
1700120C14Rik	1.02132	0.296152
Dnmt3l	1.02094	0.660067
Art5	1.01951	0.714767
Scarna3a	1.01923	0.319465
Gm7367	1.01665	0.716401
Riiad1	1.01596	0.55894
Zfp960	1.0155	0.00125597
Col3a1	1.01463	0.551305
Batf3	1.01345	0.708615
Gm13835	1.01239	0.174648
Npnt	1.01132	0.685703
Gm15050	1.01118	0.751575
Gfra2	1.01108	0.743793
Gm15787	1.01069	0.246428
Tnfrsf10b	1.0104	0.243446
Fam213a	1.00899	0.709394
Myct1	1.00796	0.685703
Grin2a	1.00745	0.865167
Snord47	1.00689	0.88486
Duox1	1.00454	0.642143
Ngf	1.00395	0.611714
Scnm1	1.00245	0.00141249
Pgpep1l	1.00133	0.853751
Msi1	0.999848	0.845381
Zfp385a	0.99955	0.224715
Kcne3	0.998188	0.732122
Prkcq	0.997965	0.849058
Mzb1	0.997565	0.929732
Gm14207	0.997413	0.782265
Col12a1	0.99662	0.755543
Stk32a	0.994338	0.920094
Stox1	0.993456	0.792063
Slc3a1	0.991212	0.606711
Cd209d	0.989351	0.945345
Rgag1	0.989063	0.608406
Rcan2	0.985943	0.692353
Rasl10b	0.98583	0.858859
Hrsp12	0.985385	0.0617885
Tmem117	0.985109	0.439457
Gata6	0.984176	0.843716
Tmem158	0.983568	0.407337
Cpxm2	0.982863	0.911403
Chrm4	0.982198	0.922391
Rasal1	0.981031	0.899596
Rnf152	0.980904	0.746747
Gm26507	0.980433	0.821595
Gm16006	0.980363	0.860616
Foxp2	0.978578	0.655702
Maats1	0.977691	0.838332
Yipf7	0.977617	0.961282
St7	0.977282	0.112214
Ctnnd2	0.977014	0.898177
Tmem108	0.975592	0.862494
Ahr	0.97431	0.0412701
Tcp11x2	0.97234	0.936138
Gm12603	0.971937	0.906751
Gm8276	0.971508	0.602684
Zfp57	0.969891	0.502233
Fxyd6	0.967677	0.910218
Tnfrsf26	0.966867	0.755871
Arl2bp	0.966513	0.458986
Lsm8	0.963739	0.436481
Sorcs2	0.963475	0.597789
Pcdhb7	0.963178	0.622656
Arhgdib	0.962178	0.532996
Spef2	0.96097	0.860708
Gm10524	0.960636	0.467701
Cpne8	0.959645	0.52809
Rpl35a-ps4	0.958484	0.932412
Hist1h1t	0.957411	0.906751
Cacna1h	0.956834	0.848372
Klhl33	0.956016	0.655702
Dyrk3	0.955296	0.861623
Hgsnat	0.95518	0.107985
Zfp575	0.955078	0.736818
Lmtk3	0.954747	0.883249
Mfap2	0.952703	0.736833
Eva1a	0.951885	0.843085
F2r	0.950147	0.294105
Rac3	0.950135	0.58096
Snora3	0.949476	0.919251
Zfp503	0.948007	0.644742
Ms4a1	0.946705	0.916876
4930480K23Rik	0.946351	0.0926984
Snord33	0.944681	0.926969
Hoxd8	0.943934	0.637106
Tagln	0.943896	0.866042
Snord32a	0.942075	0.312198
Unc79	0.942035	0.906769
Gm9840	0.941985	0.652876
Arhgdig	0.941678	0.790999
Alg11	0.94164	0.21125
Sh3rf2	0.939607	0.949386
1500009L16Rik	0.939454	0.723825
Zfp879	0.938185	0.87455
Lepr	0.937662	0.739889
Slc12a2	0.937549	0.0677013
Cacna2d3	0.937465	0.878165
Cox7a1	0.934955	0.673622
Scx	0.933682	0.783033
Slc2a10	0.933604	0.806334
Actg2	0.932365	0.891395
Gm22973	0.931797	0.792227
Dhx58os	0.931431	0.878807
Gm20554	0.931174	0.945607
Zfp781	0.930146	0.986036
0610040B10Rik	0.930044	0.587323
Gm13241	0.926752	0.848372
Fzd1	0.926076	0.530957
Crispld1	0.925367	0.922312
Pcdhb3	0.924942	0.789731
Gm4980	0.923528	0.774285
Tmem169	0.921383	0.795798
Gm13238	0.919704	0.794179
B4galnt4	0.9192	0.661472
A330009N23Rik	0.918892	0.662223
Wnk2	0.918756	0.919792
Gm25395	0.917995	0.212032
C1qtnf4	0.917558	0.919871
Gm2862	0.917353	0.870971
Pcdhgb7	0.917205	0.711933
Ramp3	0.91392	0.656661
Ccdc74a	0.913095	0.493293
Aebp1	0.912689	0.678009
Tbc1d30	0.912557	0.445559
Stk26	0.912552	0.518014
Pcdhb11	0.911974	0.798882
Plekhh2	0.911134	0.576008
Gm3052	0.910135	0.744263
Ephb3	0.906362	0.390658
Gm10561	0.905525	0.441385
Commd6	0.904877	3.76e-05
Bpgm	0.904552	0.577178
Mtss1	0.904157	0.213291
Mdk	0.904042	0.692353
Rhpn1	0.903921	0.554024
Cdk18	0.903768	0.656661
Gsto2	0.903665	0.709011
6230400D17Rik	0.903304	0.459138
Avpi1	0.902902	0.0505075
Snord15a	0.900688	0.440336
Ptprv	0.899258	0.765214
St8sia5	0.898545	0.95634
Itih2	0.897767	0.841134
Nynrin	0.897635	0.689892
Cystm1	0.897569	0.61005
Nmrk2	0.897554	0.967328
Clec2e	0.895699	0.831166
Snhg18	0.895524	0.0515309
N28178	0.894592	0.930576
Col16a1	0.894299	0.554996
Ankrd6	0.893876	0.511107
Gm24924	0.893856	0.967328
Cacna1c	0.893384	0.773044
Antxr1	0.892587	0.30753
Smim1	0.892263	0.816145
Ndn	0.892171	0.90824
Zfp185	0.891893	0.877727
1700030C10Rik	0.891266	0.936262
Dynlt1c	0.888518	0.0279282
C1qtnf7	0.888108	0.94916
Sez6l2	0.887849	0.829885
Fam185a	0.887824	0.0974028
Slfn3	0.887545	0.666559
Cadm4	0.887037	0.858859
Pcsk5	0.886833	0.912179
Fam89a	0.886293	0.743793
Pcdhga8	0.885843	0.70677
Tfr2	0.885807	0.887912
Cdh24	0.885155	0.530957
Pgm2l1	0.884804	0.290207
Mylpf	0.88449	0.955281
Snap91	0.883591	0.880276
Vmn1r210	0.883569	0.960209
Obscn	0.883344	0.955281
Tpm1	0.880642	0.158435
Gm13378	0.880467	0.715348
Muc2	0.880203	0.935594
Gpr180	0.879867	0.187732
C230085N15Rik	0.87964	0.666634
Ptk7	0.879311	0.633493
H2-Ea-ps	0.877612	0.968756
F13a1	0.877414	0.848372
Art3	0.876136	0.833711
Sh3gl2	0.87505	0.913857
Ctxn1	0.87432	0.458986
2900089D17Rik	0.874023	0.596137
Bcl2l14	0.872296	0.888171
Fgf21	0.872079	0.880933
Platr22	0.870381	0.880516
Mmp13	0.86987	0.914448
Gm12166	0.868544	0.0405146
Slco5a1	0.867562	0.458986
Cpa2	0.867208	0.880933
Rbm46	0.866776	0.902382
Nudt10	0.865647	0.678933
Gm6344	0.865602	0.816145
Klrb1b	0.865559	0.821456
Slc16a2	0.865245	0.557549
Magi2	0.865242	0.792227
Bik	0.865133	0.783033
Mmp23	0.863881	0.761883
Malrd1	0.863676	0.915136
Folr2	0.861536	0.774299
Rbfox3	0.861336	0.906283
Dgkk	0.861326	0.9014
C030034L19Rik	0.861073	0.859283
Irs3	0.860838	0.935065
Cabp1	0.859835	0.783033
Tmc3	0.859768	0.856789
Hdac9	0.859113	0.0342969
Kcna6	0.857851	0.880933
Lyzl4	0.85752	0.850399
Pex11b	0.857453	0.831166
Kcnq1	0.856465	0.746225
Sulf1	0.856264	0.622243
Gm15663	0.854963	0.638978
Gm11816	0.854852	0.474888
Nfe2l3	0.854477	0.914716
Matn2	0.854433	0.618388
Catip	0.854244	0.652717
Gm5602	0.853478	0.825218
Myo7a	0.852212	0.67529
Gjb4	0.851892	0.923611
Gm24119	0.851453	0.612451
Ebf4	0.850946	0.765776
Pcdhgb1	0.850941	0.754846
Gm26132	0.850627	0.860295
Kif26b	0.850549	0.772602
Nrip2	0.849869	0.837373
Phgdh	0.849566	0.401404
6030419C18Rik	0.849519	0.650175
Fbln5	0.847369	0.726323
Mirg	0.846241	0.899097
Ecscr	0.846036	0.628649
Stac	0.845783	0.855177
1110020A21Rik	0.845109	0.482892
Cenpv	0.844992	0.730078
Gria3	0.844992	0.861337
9330132A10Rik	0.844832	0.866927
Snora24	0.843862	0.465458
Sfi1	0.842718	0.179021
Lima1	0.841696	0.140845
Ppic	0.840023	0.0925685
Gm25541	0.839519	0.650175
Acat3	0.839484	0.809542
Arhgap33	0.83945	0.658848
Snora28	0.838843	0.421072
Tenm4	0.838493	0.835747
Neil2	0.837744	0.593574
Cela1	0.83724	0.512451
Klf12	0.836627	0.482892
Robo2	0.836129	0.816145
Pla2g5	0.836078	0.949736
Lrfn1	0.836022	0.553808
Gm13139	0.835808	0.662338
Znf41-ps	0.835767	0.692528
AI847159	0.834882	0.877753
Car8	0.834869	0.902382
Ccdc158	0.834336	0.849706
Rab39b	0.832031	0.694836
Tcfl5	0.831765	0.976464
Pi15	0.831423	0.915136
Sqle	0.830788	0.476016
Casq1	0.829909	0.95458
Hoxc6	0.828988	0.667924
Ngef	0.828758	0.826834
Hcar1	0.828303	0.931793
Bckdhb	0.828292	0.585239
Col1a1	0.828228	0.78473
Nr6a1os	0.828073	0.845381
Adam12	0.82788	0.755287
Gm6710	0.826223	0.200567
Gm4876	0.826086	0.859561
Hlf	0.825897	0.870711
Jph1	0.825407	0.880933
Gm12522	0.825212	0.861906
Rnu3a	0.824355	0.858859
Angpt4	0.824147	0.887799
Nfatc4	0.823772	0.78054
Apobec2	0.823699	0.967328
Aldoc	0.823692	0.637106
Cadm3	0.823374	0.885979
Dennd2c	0.823046	0.245741
Nudcd1	0.822682	2.58e-05
Cytl1	0.822327	0.972293
Slc27a6	0.822118	0.611714
Fbxo24	0.821583	0.553674
Tnn	0.821242	0.957554
Trbc2	0.821026	0.881781
Pcolce	0.820953	0.247235
Dkk3	0.820725	0.794966
Csf3	0.819629	0.93716
Tnc	0.818949	0.869684
Mtmr11	0.818904	0.744235
Tmem255b	0.818064	0.90714
Foxg1	0.817087	0.967328
Gm22357	0.817054	0.456654
Trp53cor1	0.816605	0.635377
Gm8883	0.816604	0.878165
Col1a2	0.81558	0.653889
3110039M20Rik	0.815567	0.967328
Ptn	0.813198	0.826834
Zfp521	0.81304	0.511107
Pgam2	0.812153	0.965383
Lpar2	0.811556	0.752136
Shox2	0.811381	0.893336
Cerkl	0.811041	0.878165
Gm7206	0.810571	0.541417
Gm1976	0.809402	0.48092
Gm7645	0.809071	0.892759
9930012K11Rik	0.808981	0.655702
Sec16b	0.808775	0.365281
Rab33a	0.808076	0.852769
C8g	0.807463	0.722821
Shroom1	0.807336	0.779292
Clstn2	0.80731	0.908142
Aass	0.806292	0.942924
Pitx1	0.806115	0.961282
Reep6	0.805737	0.726964
Kcnc2	0.805566	0.801848
Cd24a	0.804348	0.865205
Adamtsl2	0.803377	0.851514
2210418O10Rik	0.803246	0.94916
Cd300lg	0.803244	0.816145
Arhgef28	0.80308	0.570376
Rxrg	0.800849	0.936262
Pycr1	0.800431	0.545164
Syt11	0.799804	0.196891
Zcchc5	0.799117	0.765776
9330136K24Rik	0.799058	0.783738
Meg3	0.797715	0.904923
Rspo4	0.797706	0.967328
Zfp951	0.797434	0.555851
Kdm5d	0.797133	0.976464
En1	0.796661	0.752136
Tmem132b	0.796563	0.942127
Gm28050	0.796522	0.797062
Gm14440	0.796407	0.932091
Mkrn3	0.795946	0.88486
Adam1a	0.795662	0.448169
Gm7324	0.795479	0.860527
Dlgap1	0.795252	0.893336
Snora33	0.794675	0.692584
Wnt5b	0.793953	0.445559
Lyz1	0.793839	0.867798
Ddah2	0.793545	0.117512
Npy2r	0.792755	0.912179
Mrc1	0.792328	0.765776
Fam189b	0.791269	0.476858
Elavl2	0.791126	0.948331
Gm10320	0.790481	0.578925
Snora74a	0.789638	0.417317
Pcdh17	0.788153	0.634329
Pcdhga9	0.787794	0.747925
Fcmr	0.787777	0.949386
Laptm4b	0.787358	0.193984
Gm2897	0.787211	0.90745
Zcchc18	0.786573	0.88486
Gm24265	0.786136	0.445922
Npas2	0.785904	0.756522
Apcdd1	0.78572	0.782265
Chst12	0.784303	0.25046
Mterf1b	0.784014	0.325687
Tmem204	0.782633	0.708615
2200002D01Rik	0.781099	0.883339
Nipal1	0.779831	0.858859
Pde1b	0.779511	0.792227
Ankrd35	0.779488	0.911079
Slc52a3	0.778488	0.692353
Slc38a1	0.778283	0.777255
Gm10258	0.777993	0.890711
Gulp1	0.77723	0.582047
Icam5	0.777082	0.885993
Abca8b	0.776778	0.449816
Igsf10	0.776742	0.860527
Srpx	0.776589	0.805072
Yaf2	0.776472	0.00384415
Spire2	0.774557	0.866042
Gm17251	0.774433	0.291152
Dact2	0.774346	0.729276
Tcf7	0.774047	0.636087
Gm17970	0.772605	0.919871
St3gal6	0.770891	0.714825
Gm15931	0.770276	0.766949
Eps8l2	0.7699	0.792227
Csrp2	0.769694	0.634076
Gm25890	0.769505	0.952594
Filip1l	0.768985	0.588517
Pcdhga7	0.768952	0.586644
Pcdhga3	0.768746	0.773258
D130058E05Rik	0.768053	0.955995
Gm24727	0.768018	0.648789
Dusp14	0.767145	0.570376
Doc2b	0.766735	0.796831
Gm1818	0.766577	0.467701
E330011M16Rik	0.765324	0.858859
Mfap4	0.764692	0.931796
Steap3	0.764488	0.685096
Lef1	0.764247	0.893095
Snora64	0.764004	0.755871
Pcdhb17	0.763412	0.715157
Iglc2	0.762353	0.961671
Mpp3	0.761974	0.735526
Ank2	0.76185	0.495604
Lrat	0.761229	0.946067
Tbxa2r	0.761173	0.915136
Fgf13	0.760887	0.862934
Speg	0.760002	0.561175
Adora1	0.759431	0.936898
Sh3bgr	0.75877	0.955281
9130230N09Rik	0.758719	0.887912
Kcnab1	0.757756	0.878165
2310009A05Rik	0.757124	0.054855
Pdlim2	0.756996	0.654943
Clcn1	0.756631	0.869684
Ppp1r1a	0.756202	0.879863
Entpd1	0.755129	0.239994
Shc2	0.753997	0.707827
Rftn2	0.753611	0.458411
Klrb1c	0.753245	0.765776
Diras2	0.753053	0.899596
Gm25099	0.752668	0.558411
Ackr1	0.752401	0.917405
Pdia5	0.751304	0.391572
Tmem52	0.75127	0.967328
Gabra3	0.751044	0.735033
Grap	0.750548	0.800142
Rbp7	0.750392	0.905889
Derl3	0.748597	0.905496
Pygo1	0.747788	0.678933
Htr2a	0.74636	0.840014
Gas2	0.746008	0.674502
Mfsd7c	0.745816	0.647129
Itga10	0.745701	0.865167
Ostc	0.745417	0.0736298
Capza2	0.745268	0.410883
Mir1949	0.744433	0.616804
Zfp808	0.743892	0.031877
Nek10	0.743806	0.885993
Teddm2	0.74363	0.845381
Gm12338	0.743047	0.554996
Gstt2	0.742798	0.792258
Exd1	0.742437	0.849706
4430402I18Rik	0.742092	0.896096
Sco2	0.741622	0.0153891
Gm20324	0.741029	0.622721
Myh14	0.740861	0.974947
Htra1	0.740586	0.732338
U3	0.740405	0.652717
Lefty1	0.740144	0.61694
Ybx2	0.740133	0.938704
Akap12	0.740022	0.745891
Wasf1	0.738972	0.553674
Gm14292	0.738859	0.913152
Creld2	0.738319	0.199952
Prlr	0.737727	0.929732
Ndp	0.737626	0.899097
Tmem240	0.737487	0.463702
Slc24a3	0.736873	0.858859
1810011O10Rik	0.735602	0.802256
Atxn10	0.734904	0.00756769
Gm22	0.732285	0.711933
Ddx3y	0.732222	0.977799
Stau2	0.732103	0.391572
Gm12191	0.731686	0.779328
Gm14295	0.731673	0.711421
Flt3	0.730859	0.824889
Mtl5	0.730379	0.801511
Olfml2b	0.730132	0.616804
Ttc30a2	0.729931	0.637106
Bsn	0.72959	0.831166
Ifi27l2a	0.727805	0.754846
Pcdhgb8	0.727704	0.641881
Sbsn	0.727645	0.856898
Fgf7	0.72709	0.907051
Dnah8	0.726546	0.896463
Podxl2	0.726458	0.773609
Gm16244	0.725896	0.455301
C1qtnf6	0.725489	0.708615
Thap6	0.725075	0.173396
Mapkapk5	0.723342	0.711421
Hcn2	0.722993	0.848372
Cox6c	0.722496	0.00984473
AI427809	0.721536	0.810169
Nfia	0.720959	0.719061
Lrrn4cl	0.719461	0.871206
Derl1	0.71838	0.075439
Pmm1	0.718008	0.266691
Chchd10	0.717676	0.849629
D230017M19Rik	0.717635	0.745927
Gm25313	0.717575	0.976915
Fam46b	0.717396	0.919251
Baiap2l2	0.716655	0.956788
Map6d1	0.716483	0.862934
Colgalt2	0.716163	0.845368
Gal3st4	0.716128	0.880933
Gm23245	0.715963	0.511107
Mtdh	0.714946	0.0386586
Gli2	0.714892	0.865639
Scube3	0.714874	0.917252
Mlxipl	0.713456	0.949386
Chrac1	0.712731	0.00122128
Zfp286	0.712723	0.633459
9430092D12Rik	0.712336	0.851514
1700020D05Rik	0.712312	0.706844
Insc	0.711963	0.807399
Cnksr2	0.711629	0.865205
E430025E21Rik	0.710864	0.0651755
Arhgap44	0.71075	0.754846
Gm996	0.710538	0.925623
Gm16503	0.709567	0.945345
Txn2	0.708788	0.00984473
Fam101b	0.70848	0.754846
Snord104	0.707872	0.872657
Fam69b	0.70706	0.824889
Arxes2	0.706985	0.861337
Thbs3	0.706234	0.750092
Dsel	0.705763	0.496973
Il11	0.705509	0.961282
Sncg	0.705488	0.925623
Cd300lb	0.704582	0.760946
Gm8010	0.704467	0.807399
Cmbl	0.704363	0.821595
Parp8	0.704054	0.427963
Lrig3	0.703906	0.586278
5830418P13Rik	0.703661	0.913427
Rpp25	0.70362	0.94933
Notum	0.703252	0.945345
Epb4.1l3	0.703171	0.666634
Tars	0.702973	0.327328
Mmp28	0.702763	0.770639
Tgfbr3l	0.701744	0.668438
Fhl2	0.701425	0.742388
Fbxo32	0.699762	0.744235
Kcnmb4	0.699449	0.900779
Ppapdc1b	0.699319	0.694525
Slc7a3	0.698914	0.906751
Rpgrip1	0.698575	0.807399
Gtf3a	0.698147	0.031877
Gm15417	0.698061	0.229752
Cxxc4	0.697085	0.845381
Tnip3	0.696061	0.865205
Hrc	0.695951	0.966478
Lsm1	0.69583	0.549342
Asap1	0.694783	0.561175
Arfgap3	0.694527	0.0652338
Prrt4	0.693743	0.932095
Lrrc27	0.692834	0.569166
Gm13414	0.692239	0.643604
Gm12966	0.691875	0.521051
Hbegf	0.691554	0.764422
Polb	0.691499	0.603714
Reep1	0.689743	0.849355
Card10	0.68947	0.853751
A630033H20Rik	0.689168	0.80422
Pou2af1	0.688669	0.949386
Pcdhga11	0.687542	0.815132
Serpinh1	0.687362	0.440336
Gm24407	0.686931	0.670544
Frmpd3	0.685444	0.972456
Eny2	0.685222	0.00965152
Gm5819	0.685033	0.920094
Adam11	0.684953	0.852769
Amn	0.684544	0.942924
Ppfia3	0.684475	0.926189
Glcci1	0.683947	0.774121
Tatdn1	0.683902	0.0505795
Dlk2	0.682539	0.955318
1700007E05Rik	0.682326	0.703756
Svip	0.681946	0.869684
Grk4	0.681585	0.6606
Cmah	0.681503	0.853308
Rell1	0.679885	0.22863
Sulf2	0.679846	0.703756
Pde8a	0.678985	0.729276
Fam180a	0.6788	0.87455
Rnaset2a	0.67781	0.341501
B4galt4	0.677407	0.639595
Tekt2	0.677163	0.867798
Rnf151	0.676431	0.932091
BC106179	0.67622	0.848372
Dpt	0.675916	0.815566
3830408C21Rik	0.67511	0.864248
Gdpd5	0.675082	0.638978
Galnt5	0.674928	0.871142
Mcoln3	0.67393	0.922371
Lyve1	0.673282	0.945345
Mmp11	0.673251	0.621828
Atl1	0.673209	0.476009
Fignl2	0.673134	0.721964
Hoxd3os1	0.672467	0.905985
Ndufb9	0.672097	0.0504574
Rpl3-ps2	0.671669	0.823499
Tmem119	0.671591	0.652717
Hoxc8	0.671332	0.910218
Pcbp2	0.670281	0.365281
Myom1	0.670078	0.944948
Lrrtm1	0.669238	0.965383
Slc10a6	0.66873	0.891895
5930403N24Rik	0.668067	0.821673
Lipt2	0.667485	0.377524
1810010H24Rik	0.666431	0.849355
A130051J06Rik	0.666429	0.479429
Mark1	0.666262	0.842307
Gm14122	0.665623	0.870711
Cd209b	0.665483	0.982267
Arxes1	0.664412	0.965383
Specc1	0.664335	0.711933
Gm11427	0.664227	0.913857
Dgkh	0.663889	0.68621
Alg5	0.663216	0.344385
Actr3b	0.663047	0.891395
Rn7sk	0.66258	0.254953
St6galnac3	0.662292	0.931201
Zfp239	0.662274	0.711933
2810408I11Rik	0.662249	0.634974
2810039B14Rik	0.662093	0.662223
Dhrs9	0.661927	0.932786
Gm14230	0.661637	0.882454
Tarbp2	0.661058	0.00743567
Msh5	0.660366	0.885993
H3f3c	0.66019	0.751637
Itgbl1	0.65991	0.906817
Gm23925	0.659789	0.97242
Gpr173	0.659352	0.245894
Cnih2	0.659342	0.860295
Ggact	0.658376	0.451099
Fam227a	0.658225	0.667924
Utp14b	0.658129	0.247898
Arhgef33	0.657085	0.851514
Mfge8	0.656639	0.276764
Gm7173	0.656554	0.963414
Rnu1b6	0.656549	0.922391
Puf60	0.656407	0.00142848
Tnfaip6	0.656334	0.825218
Lpar1	0.656143	0.845381
Rasgrp3	0.65614	0.848372
Slc16a9	0.655693	0.877753
Kirrel3	0.655547	0.859561
Gm24888	0.655502	0.883339
Ccdc92	0.655362	0.770639
Plac1	0.655328	0.950216
Cers4	0.655302	0.889308
Snord17	0.655219	0.554996
Ext1	0.655116	0.511107
Il18rap	0.654465	0.906751
Gm24497	0.653805	0.548041
Rnf170	0.652909	0.495501
Gm12816	0.652302	0.726438
Gm25291	0.651887	0.593574
3110052M02Rik	0.651714	0.558147
Slmo1	0.65171	0.809453
Efnb2	0.651486	0.529538
Nova1	0.651137	0.94916
Kcne4	0.650948	0.878165
Itga5	0.650477	0.802954
Dcaf13	0.650144	0.00465311
Gm28818	0.649831	0.935594
Gm24233	0.649666	0.670046
Fstl1	0.649488	0.672539
Slc4a10	0.648919	0.939899
C920021L13Rik	0.64888	0.862934
Arl4c	0.648839	0.539043
Dgkb	0.648265	0.906769
Elfn1	0.64706	0.922391
Map3k12	0.646866	0.443152
Eaf2	0.646786	0.858859
Samd4	0.646748	0.650175
Nmu	0.646154	0.970921
Tlr5	0.646137	0.655702
Ndrg2	0.645827	0.816578
Cdc16	0.645722	0.531823
Gm25394	0.64524	0.714825
BC028528	0.64493	0.627754
Lipc	0.644332	0.936262
Alox12	0.643982	0.906283
Cr2	0.643694	0.952214
Gm8113	0.643187	0.752222
Ppp1r3c	0.643029	0.879223
Slc4a8	0.642944	0.772403
Ost4	0.642461	0.0532591
Ctf1	0.641671	0.800142
Cyp4f18	0.641131	0.906283
Usmg5	0.640871	0.225936
Emilin1	0.640552	0.506016
Gm4925	0.63975	0.882454
Eif3h	0.638122	0.000247276
Gm13152	0.637834	0.906283
Mapk12	0.637505	0.783033
Gm15952	0.637454	0.678933
Thsd1	0.637109	0.865639
Gm27042	0.635929	0.885993
Gm17066	0.634496	0.512426
Lrp12	0.634348	0.319465
Mr1	0.633707	0.627873
Gm24830	0.632417	0.975236
Pf4	0.632292	0.906283
Fcrl1	0.631794	0.908142
Gpc2	0.631785	0.819355
Scg2	0.63168	0.961282
Smim20	0.631192	0.138148
Mrps12	0.631014	0.283927
Kcnu1	0.630932	0.918348
Ust	0.630844	0.734715
Rpl13a	0.630589	0.0679427
Phospho1	0.630495	0.75796
Gm3248	0.63006	0.953007
P4ha2	0.629961	0.656661
Pdlim3	0.629857	0.967328
Dcun1d5	0.629545	0.945973
Gm4963	0.629397	0.658919
Gm16062	0.628974	0.732181
Gm22457	0.628877	0.678933
Dixdc1	0.628282	0.597789
Prl2c3	0.628067	0.977799
Fam151b	0.626881	0.386111
Fzd2	0.626372	0.732181
Adgrd1	0.62558	0.9408
Me1	0.625314	0.569389
Mpc2	0.624526	0.284083
Unc5c	0.624394	0.944948
Prkag1	0.624293	0.000695342
Pcdhga12	0.624105	0.822814
2810468N07Rik	0.624072	0.899596
Dcun1d4	0.624022	0.445914
Slit3	0.623616	0.944585
Dpy19l3	0.622885	0.596137
Fam46c	0.622852	0.922391
Bambi	0.62211	0.572142
Csrp1	0.621879	0.653889
Fras1	0.621713	0.903171
Sh3bp4	0.621653	0.657488
Tgfb3	0.621641	0.792227
Epb4.1	0.621516	0.792227
Zfp280d	0.621032	0.467998
Lgals1	0.620181	0.467779
Cxcr6	0.620082	0.929732
Desi1	0.619091	0.323077
Esd	0.618919	0.538872
Cav1	0.618623	0.790262
Fer1l6	0.618069	0.845381
Gm10177	0.617921	0.327328
9830147E19Rik	0.616309	0.746225
Gm30074	0.616289	0.920777
Krt80	0.616021	0.900058
Sema5a	0.615288	0.843716
Timp2	0.613962	0.324698
Rcn3	0.613839	0.634076
Snora26	0.613803	0.685096
Tmem201	0.613763	0.283927
Gm26330	0.613217	0.967328
Dpf1	0.613209	0.86915
Gm8424	0.613197	0.94916
Aldh1l2	0.612778	0.822814
Ecm2	0.612717	0.851514
Xlr	0.612257	0.712481
Gm16845	0.611745	0.848372
Phldb2	0.611593	0.679466
Wdyhv1	0.610715	0.211368
Zfp442	0.610651	0.61005
5031439G07Rik	0.610523	0.310094
Prrx2	0.610409	0.847991
Mnd1	0.61013	0.366703
Snord14e	0.609435	0.775197
Cadm1	0.609324	0.819337
Fbxo36	0.609255	0.671665
Gm26448	0.608616	0.547145
Gm23946	0.608302	0.834566
Vav3	0.608268	0.6606
Kbtbd6	0.607504	0.860236
Gm16576	0.607477	0.417997
Eif4ebp1	0.607468	0.780614
Dok6	0.607121	0.924125
Mrpl33	0.607108	0.10092
Htatip2	0.607023	0.554024
Rab7b	0.607011	0.549073
Lysmd1	0.606741	0.0512099
Irx1	0.605849	0.976464
Crispld2	0.605533	0.941596
Pcp4l1	0.605399	0.906817
Gm15381	0.604605	0.90664
Gm12976	0.604542	0.920094
Nxpe5	0.604299	0.931796
Eif4ebp3	0.604196	0.94916
Tchh	0.603745	0.926919
Mdfi	0.603052	0.830527
Itga11	0.602994	0.949528
Gm16340	0.602438	0.816145
Zfp958	0.601818	0.439378
Clec2l	0.601769	0.848372
Rpsa-ps9	0.601173	0.77688
Rabl2	0.601037	0.191595
Ccr7	0.600971	0.930334
Kcnt2	0.600802	0.865639
D15Ertd621e	0.600295	0.0558612
Zfp740	0.599855	0.0679427
Trnp1	0.598812	0.936138
C330018D20Rik	0.598447	0.284949
Apbb1	0.598258	0.26555
Mss51	0.598249	0.87455
Parm1	0.597932	0.922312
Gpx8	0.597689	0.607883
Gm9917	0.597318	0.902652
Smpdl3b	0.5962	0.69901
Gm26232	0.595693	0.976464
Adamts3	0.59564	0.915136
4831440E17Rik	0.595606	0.934795
8430408G22Rik	0.59559	0.917252
Snora15	0.594918	0.840014
Cyb5a	0.594749	0.549155
Cdc26	0.594715	0.0195624
3010003L21Rik	0.594688	0.807399
Gm4430	0.594648	0.825218
Sgtb	0.594523	0.70626
Edil3	0.594067	0.802066
Ctxn3	0.594041	0.950072
Gm10154	0.593691	0.709011
Adamts20	0.593355	0.902113
Snhg7	0.592975	0.841134
Spink10	0.59255	0.949142
Amy1	0.592165	0.936262
Mmp19	0.592077	0.826274
4930447F24Rik	0.591787	0.880276
Zpbp	0.591281	0.909901
Gm11709	0.591275	0.955281
Pla2g16	0.589716	0.796089
Vps36	0.58946	0.551707
Ssc5d	0.589241	0.856165
Fkbp1b	0.588646	0.59623
Dpf3	0.588517	0.945607
Gm22422	0.588291	0.596491
Tspan6	0.587379	0.520806
Rbx1	0.587049	0.0390043
Trim30d	0.586865	0.859283
Triqk	0.586434	0.271653
Acvr1c	0.586186	0.943254
Gm10480	0.585754	0.669385
Gm2423	0.585365	0.890009
Crybb3	0.58488	0.931796
9130019O22Rik	0.584761	0.80757
Rpl30	0.584572	0.00605796
Lmbr1	0.584566	0.448169
6430571L13Rik	0.584333	0.94916
H1f0	0.584321	0.634076
Tgfbr3	0.584045	0.848372
Wscd2	0.583847	0.935731
Snora57	0.583553	0.678933
Gm10101	0.583552	0.848372
Uggt2	0.583536	0.69901
Cox14	0.583338	0.122009
Lysmd3	0.583172	0.101829
Ttll1	0.582643	0.335583
Rplp0-ps1	0.582408	0.612451
Nsmce2	0.582376	0.224796
Gm8520	0.58215	0.849706
4933413C19Rik	0.581822	0.840203
Nuggc	0.581723	0.944948
Garem	0.581534	0.764827
Zfp937	0.581498	0.80727
Astn1	0.581237	0.961282
Adhfe1	0.580992	0.933015
Gm15559	0.580918	0.882454
Copz1	0.580394	0.0523212
Med4	0.580343	0.0975917
Zfp85	0.580319	0.280099
Rasgef1a	0.580242	0.845381
Mfsd3	0.578981	0.280099
Sort1	0.578948	0.880276
Ston1	0.578574	0.712481
Tro	0.578571	0.876716
Rn7s1	0.577943	0.595184
N4bp2os	0.576945	0.662223
Sfrp1	0.576769	0.967281
Thoc6	0.576614	0.203897
Lhfpl2	0.57614	0.489906
Stk24	0.576119	0.344776
Myo1h	0.575976	0.801441
Zfp7	0.575825	0.229177
Irs1	0.575726	0.722886
Terc	0.575601	0.91943
Ephx1	0.575341	0.900827
Eif2s3y	0.575306	0.983564
Gm24616	0.575043	0.911079
Jmy	0.574349	0.356927
Sytl5	0.574249	0.880933
Prdx6	0.574108	0.427963
B9d2	0.574017	0.0862239
Csad	0.573724	0.416919
Gm21399	0.573006	0.662223
4930522L14Rik	0.572395	0.807399
Map6	0.571713	0.816145
Epha5	0.571461	0.973087
Rsph9	0.570715	0.863856
Pak3	0.570617	0.876767
Prkd1	0.569232	0.612451
Fmod	0.56921	0.950925
Fsip1	0.568815	0.899596
Gria1	0.568676	0.954148
Gm15421	0.568565	0.678933
Tab1	0.568224	0.0023292
Add2	0.568073	0.95918
Gm11744	0.567561	0.931796
Zfp622	0.56719	0.00880192
4921504A21Rik	0.567057	0.960473
Phf5a	0.566825	0.1558
F2rl1	0.566822	0.925623
Hs3st1	0.566525	0.967328
Lrrc8d	0.566501	0.638419
Ndrg1	0.566411	0.790999
Snhg11	0.566244	0.946147
Cnpy2	0.566142	0.046799
Gpr137b	0.566096	0.777033
Marcksl1	0.565978	0.724119
Prss23	0.565941	0.809453
Adamtsl5	0.565787	0.867798
Grasp	0.565679	0.557549
Fbxo4	0.564884	0.148296
Tmem44	0.564506	0.774299
Sun2	0.564349	0.290809
Sec24d	0.564221	0.343266
Lrrc2	0.564171	0.974666
Fbxo21	0.564158	0.410187
Prrt2	0.56415	0.938704
Lgi4	0.563911	0.906751
R74862	0.563675	0.722843
Tmprss11b	0.563644	0.967328
C730034F03Rik	0.563589	0.726438
Nsg1	0.563572	0.910682
Efnb3	0.563298	0.869684
Dusp23	0.563268	0.738694
Slc9a4	0.562973	0.900126
Tbc1d31	0.562805	0.579552
Dgki	0.562336	0.936262
Zfp941	0.562118	0.936262
Csnk1e	0.561834	0.316034
Ednrb	0.561162	0.894327
Cercam	0.561138	0.804268
Pcdhb21	0.560824	0.880933
Tmem255a	0.560698	0.890009
Gm10260	0.56053	0.968756
BC051226	0.560288	0.622799
Isoc2a	0.559948	0.422061
Alas2	0.559875	0.960209
Gpr137c	0.559837	0.887678
Wtip	0.559513	0.311052
Nkain1	0.559349	0.734437
Kctd9	0.559003	0.553711
Rmrp	0.558961	0.494883
Gmds	0.558901	0.408023
Clip3	0.558808	0.630611
Mrpl13	0.558261	0.273463
Dnm3os	0.558044	0.879223
Cd300e	0.557714	0.942924
9130401M01Rik	0.557179	0.248296
Nid1	0.557024	0.829343
Ankrd45	0.556925	0.970495
6030460B20Rik	0.55645	0.882454
D330041H03Rik	0.556032	0.551988
Gm22513	0.554952	0.744235
Mcrs1	0.554382	0.0736298
Gm8773	0.554285	0.87455
Gm14286	0.553997	0.885993
Ndnf	0.553894	0.914795
Gm14150	0.553327	0.487009
Gm8307	0.552607	0.967328
Dnah7c	0.552437	0.953007
Rpl35a-ps6	0.552408	0.968756
Slc38a2	0.552256	0.283898
Hook3	0.552096	0.694149
Serf1	0.552026	0.595326
Proser3	0.551981	0.743264
Gm14567	0.551888	0.88486
2310009B15Rik	0.551411	0.391572
Cyp4b1	0.551135	0.968555
Brix1	0.550782	0.266691
Col6a2	0.550194	0.842001
Gm26130	0.550097	0.801848
Plekhb1	0.550025	0.961282
Ift20	0.549908	0.488674
Rpl36-ps3	0.54989	0.831052
Yipf5	0.549834	0.16837
Polr2k	0.549203	0.344385
Tpst1	0.54912	0.52985
N6amt2	0.549015	0.136037
Mkl1	0.548942	0.666397
Pcdhgb5	0.548618	0.887912
Gm2606	0.548539	0.894327
Bri3bp	0.548253	0.637106
Eml5	0.548127	0.931793
Adgrb1	0.547934	0.966768
Sparc	0.547714	0.711933
Optn	0.547402	0.642143
Col6a5	0.547274	0.948682
Tmem9	0.547142	0.165787
Clec4b1	0.547002	0.946147
Gm14966	0.546357	0.922391
Plagl1	0.54625	0.932091
Lrp1b	0.546163	0.983607
Ttll5	0.545982	0.522316
Kansl2-ps	0.545525	0.516722
Smad9	0.545156	0.880933
Zfp729b	0.544414	0.158223
Cct5	0.544194	0.0897493
Bag2	0.544058	0.752045
Pon3	0.543577	0.5753
Selenbp1	0.542843	0.868
Dis3	0.542792	0.523424
Nadk2	0.542683	0.246722
Zfp93	0.542045	0.678933
Gm8797	0.54179	0.751575
Gm13443	0.541669	0.94916
Gm23297	0.541545	0.840203
Trabd	0.541456	0.0274228
Slc11a2	0.541324	0.496167
Pde10a	0.541315	0.657488
Wdfy1	0.541233	0.600718
Gm5784	0.541178	0.930334
BC037032	0.541124	0.827109
Pick1	0.540943	0.155598
2310040G24Rik	0.540615	0.896463
Pcyt1b	0.540476	0.898373
Rad1	0.53945	0.0790956
Mpv17	0.539004	0.0890937
Cox8b	0.538955	0.982267
Rerg	0.538659	0.896463
Gm22154	0.538284	0.561175
Chkb	0.538198	0.14818
Klhdc3	0.538167	0.308231
C1qtnf3	0.538024	0.932091
Trpv4	0.537799	0.865639
Cpeb1	0.537779	0.880933
Polr1d	0.536814	0.0624633
Enah	0.53661	0.806661
Gm8850	0.535451	0.887799
Zdhhc20	0.534847	0.543111
Nphp4	0.534733	0.714652
Gnpnat1	0.534602	0.448169
Gm7308	0.534479	0.744235
Tusc1	0.53434	0.756025
Calcoco1	0.534157	0.322051
Il13ra2	0.534146	0.936262
Zmat4	0.534083	0.976464
Gm266	0.534064	0.931796
Cog3	0.533372	0.450083
Mllt4	0.533209	0.479094
Zfp688	0.533011	0.509107
Uchl3	0.532547	0.456654
Tmtc4	0.532352	0.740777
Lancl3	0.53182	0.855396
Il11ra1	0.531559	0.80727
Fzd3	0.53145	0.890493
Prcp	0.531418	0.82937
Drosha	0.531332	0.553785
Adamts12	0.530836	0.802876
Gpihbp1	0.530703	0.87455
Polr3h	0.530382	0.482766
Ndufa4	0.529571	0.445922
Lars	0.529437	0.555851
Trmu	0.528895	0.21125
Utp23	0.528832	0.139661
Tm9sf2	0.528743	0.408023
Emx2	0.528537	0.903285
Slco2b1	0.52844	0.889097
Igfbp4	0.52832	0.858859
Slc25a15	0.528302	0.688387
Rgs7bp	0.527871	0.960293
Bud31	0.527102	0.0558612
Cd163	0.527029	0.933015
Gimap9	0.526453	0.919871
4932441J04Rik	0.525857	0.889711
Mrps27	0.52552	0.261051
Zkscan2	0.524527	0.968756
Vps29	0.523693	0.14818
A4galt	0.523521	0.798057
Ces1a	0.523373	0.962192
Gpr4	0.523026	0.856523
Rnaseh2b	0.523026	0.445922
Gm6493	0.522853	0.801848
Ddx43	0.52267	0.926919
4930556M19Rik	0.522621	0.559552
Tsku	0.522547	0.522363
Zfp697	0.522211	0.709011
Gm10698	0.522023	0.384869
Eif1	0.521936	0.268542
Gpr176	0.521911	0.866448
Gm8430	0.521779	0.15649
Tatdn3	0.521675	0.650175
Zfp354c	0.521588	0.599175
2410089E03Rik	0.521488	0.611738
Sec61g	0.521081	0.320356
Tfb1m	0.520896	0.317378
Btnl9	0.520496	0.938983
Fcrla	0.51976	0.955318
Rrp7a	0.519625	0.0807566
Serpinb2	0.519492	0.974947
Ankrd34a	0.519313	0.822814
Slc25a33	0.519132	0.384869
Gtf2ird2	0.519129	0.275893
Tmco1	0.518888	0.122044
Ror2	0.518778	0.941596
Sh3bp1	0.518639	0.68621
Vasn	0.518631	0.851514
Cnih4	0.518457	0.379586
Gm13127	0.518448	0.550248
Id1	0.518352	0.859561
Lrch2	0.518213	0.613305
4930563E22Rik	0.518158	0.712721
Glt8d1	0.517666	0.671002
Lmbrd2	0.517507	0.354542
Gm11273	0.517441	0.930779
Gm2026	0.517169	0.649752
Larp6	0.516988	0.796089
Nup155	0.516873	0.301175
Cpm	0.516792	0.870579
Dos	0.516658	0.85784
Chmp7	0.516586	0.212316
Rad51ap2	0.516032	0.945156
Hcfc1r1	0.515758	0.569389
Gm25835	0.515623	0.756391
Mmp17	0.515485	0.888171
Zfp97	0.515149	0.317876
Nfxl1	0.514692	0.448169
Mmgt2	0.514502	0.308673
Lamc1	0.514043	0.858859
Efhb	0.51397	0.910218
Taf2	0.513791	0.0766941
Renbp	0.513491	0.690973
Cxxc5	0.513088	0.60923
Lox	0.512826	0.878165
Trim46	0.512311	0.82075
Tm2d2	0.512145	0.607233
Ch25h	0.512115	0.880933
Dnph1	0.511947	0.612451
Dennd2a	0.511902	0.772602
Slc12a5	0.511319	0.851514
Medag	0.510921	0.807399
Pxylp1	0.510781	0.880933
Samd13	0.510719	0.920094
Nhsl2	0.510216	0.867184
Zfp651	0.510022	0.694685
Rnd2	0.509618	0.440336
Col6a1	0.509547	0.801848
[truncated: 14,311 more rows]
