# Supplementary material for: PI3K regulates TAZ/YAP and mTORC1 axes that can be synergistically targeted
Source: JCI Insight. 2026 Feb 10;11(6):e191600. doi: 10.1172/jci.insight.191600 (PMC13043097; doi:10.1172/jci.insight.191600)
Supplement: Supporting data values [file jciinsight-11-191600-s376.xlsx]

## Sheet: Fig.1D
MERT	ULMS	AS	STLMS	PLPS	ES	CCS	SS	MPNST	DDLPS	UPS/USS	HGOS	MLPS	WDLPS	ARMS	ATRMS	MFS	SRMS
	300	130	20	285	125	300	90	10	60	70	6	0	0	6	0	0	0
	300	100	20	300	110	300	90	3	90	50	2	0	0	9	30	0	0
	285		25	60	2	0	45	0		30	60	5	0	9	6	0
	300		212.5	45	0	0	45	0		50	45	1	0	0	6	0
240	285	90	300		187.5	5	65	135	10	0	190	5	0	1	0	0
240		25	0	60	60	3	97.5	112.5	5	15	120	5	0	15	0	1
300	100	300	240	0		0	40	0	10	2	60	0	0	0		0
300	180		80	4		0	47.5	6	10	4	80	0	0	0		0
	125	150	150	150			37.5	200	40	0	0	150	100	25		0
	225	225	180	80			12.5	150	5	0	10	100	100	45		0
	90		120	180			90	30	6	30	0	0	0	1		0
	170		15	285			90	9	5	30	10	0	0	1		0
	240		60	0			0	60	225	0	0	5		0		0
	120		60	4			75	80	225	0	0	5	0	0		0
			300				90	0	180	5	0	0	0			0
			300				35	1.5	180	40	0	0	0			0
			300				0	60	6	15	0	0	0
			240				0	60	4	0	10	0	0
							80	0	0	300	2
			100				120	0	0	300	2
							125		5	0
							150		1	0
									5	0
									5	0
									0	2
									0	2
									150	0
									100	0
									0	90
									0	75
									5	1
									5	0
									0	90
									0	120
									0	0
									0	0
										40
										35
										20
										10
										5
										5
										0
										0
										120
										75
										70
										90
										6
										12.5
										0
										5
										0
										0
										0
										70

## Sheet: Fig.1E
US	SS(M)	DDLPS	MFS	AVR	MPNST(HG)	AS	PLPS	MPNST(LG)	ES	AR	WDLPS	MF	SS(PD)	SR	MERT	SS(BB)	SS(B)
30.9	10.1	8.63	8.63	6.47	7.19	5.76	4.32	3.6	3.6	2.16	1.44	1.44	1.44	1.44	1.44	0.719	0.719
Low PTEN, High TAZ	High PTEN, High TAZ
135	15

## Sheet: Fig.1F
US	SS(M)	M/RC LPS	DDLPS	WDLPS	AS	AVR	PLPS	MPNST(HG)	ES	SS(PD)	SR	MFS	MF	MERT	AR	SS(BB)	SS(B)	MPNST(LG)
24.2	11.3	10.5	8.87	6.45	6.45	4.84	4.84	4.84	4.03	3.23	1.61	1.61	1.61	1.61	1.61	0.806	0.806	0.806
Low PTEN, High YAP	High PTEN, High YAP
124	11

## Sheet: Fig.2D
TAZ		TAZ					YAP		YAP
DMSO	LY		C>N	N>C	N=C		DMSO	LY		C>N	N>C	N=C
1.18108	1.05168	DMSO	8	61	0		0.772234	1.37234	DMSO	0	94	0
1.19947	0.42859	LY	9	68	0		1.04647	0.964757	LY	0	62	5
0.629924	0.237603						1.2022	0.588267
1.27442	0.17441						0.877052	0.476033
1.15175	0.368712			FRACTION OF TAZ			0.491434	1.02423			FRACTION OF YAP
0.849343	0.316268		C>N	N>C	N=C		0.976594	0.600816		C>N	N>C	N=C
1.10835	0.589738		11.5942	88.4058	0		1.05018	1.14088		0	100	0
1.0996	0.51901		11.6883	88.3117	0		1.00497	1.22844		0	92.5373	7.46269
1.03802	0.395335						0.784783	0.734157
0.742447	0.28442						0.844822	1.25811
1.04746	0.822318						1.73086	1.20605
1.03038	0.492788						0.90971	0.516819
0.994517	0.134725						0.942082	1.00398
1.4859	0.599684						0.427545	0.826283
1.68422	0.642483						1.04091	0.744995
1.33801	0.255185						0.996987	0.933811
0.744155	0.36399						0.989857	0.981728
0.668704	0.427987						0.541633	0.558889
1.20228	0.453706						1.09738	0.456352
0.907111	0.270456						0.929533	0.59939
1.19706	1.16903						1.15557	0.90914
1.07439	0.399655						0.982584	1.03136
0.627915	0.228561						0.856374	0.725315
1.31932	0.229465						1.4184	1.06273
1.19314	0.276484						1.43166	1.04733
1.04817	0.294065						0.885181	1.05574
0.509164	0.212888						0.439667	0.571867
0.742246	0.397043						0.905432	1.77764
0.752996	0.227858						1.15799	0.604667
1.03079	0.181844						1.07913	0.876197
1.20791	0.762641						1.43352	1.57855
1.25905	0.483243						0.748418	0.78678
0.846128	0.408095						1.3461	0.604524
1.10212	0.697237						0.840972	1.10166
0.927908	0.235292						0.988859	0.81302
0.855472	0.238809						1.09596	1.10409
0.680258	0.328927						0.675544	1.30032
0.726272	0.425073						0.992852	0.808742
0.561105	0.407994						2.01679	0.842826
0.961464	0.133218						0.891741	0.574291

## Sheet: Fig.2E
TAZ							YAP
DMSO	LY		C>N	N>C	N=C		DMSO	LY		C>N	N>C	N=C
1.36671	0.513029	DMSO	26	0	77		1.00495	0.312914	DMSO	0	94	0
1.13392	0.256116	LY	73	0	36		1.38009	1.90432	LY	0	62	5
0.505747	0.220845						1.1972	0.899075
1.35397	0.288543			FRACTION OF TAZ			1.72911	0.722349			FRACTION OF YAP
1.92389	0.48868		C>N	N>C	N=C		0.654835	0.618649		C>N	N>C	N=C
1.00125	0.0630335		25.2427	0	74.7573		0.36665	0.576951		0	100	0
0.95324	0.0745252		66.9725	0	33.0275		1.26507	0.367447		0	92.5373	7.46269
0.869157	0.211629						1.46834	0.310158
0.655253	0.209467						1.22794	0.307475
0.72773	0.419389						0.773837	0.168024
1.04825	0.0992152						1.07914	1.04469
0.513939	0.232905						1.25601	1.52258
0.448403	0.112072						0.283399	0.708789
2.56526	0.792584						0.408855	0.426767
1.14689	1.22949						0.453744	1.30336
0.558654	0.180908						0.520823	0.520387
0.510753	0.424054						0.670209	1.38473
1.14757	0.157584						0.552948	0.360993
0.726365	0.260099						0.297975	0.150329
0.539881	0.134373						0.516979	0.163818
0.502789	0.131984						1.3328	0.323067
0.750031	0.732053						1.13164	1.0679
0.651953	0.839802						2.06618	0.349971
0.820118	0.545456						0.585581	0.588409
0.649678	0.36341						0.904006	0.676373
2.12266	0.242122						0.665858	0.505231
1.05894	0.354421						0.615023	1.23113
0.90477	1.17078						2.65147	0.965647
0.64103	0.443738						0.5222	0.784497
0.812609	0.841964						1.08153	1.96777
1.25339	0.331779						2.04689	0.13191
1.85517	0.218342						1.60105	0.288621
1.32484	0.0665607						0.844469	0.232347
1.60918	0.029355						0.679491	1.1613
1.00228	0.705315						1.16645	1.45173
0.948688	0.648767						0.725468	1.04832
0.896919	0.267949						1.00763	1.11837
0.658552	0.270908						1.58872	0.867457
1.06361	0.233929						0.604363	0.300586
0.739108	0.623508						1.07109	0.630469
1.03687	0.149961

## Sheet: Fig.2H
siNT(96h)	siPIK3CA(96h)
1.00633	0.30614
1.01198	0.273096
0.981698	0.252617

## Sheet: Fig.2I
siNT(96h)	siPIK3CA(96h)
1.00669	0.358925
1.02569	0.358669
0.967626	0.356633

## Sheet: Fig.4D
	Days post injections	2P	2PY	2PW	2PWY
p53/Pten	69	1
p53/Pten	97	1
p53/Pten	118	1
p53/Pten	134	1
p53/Pten	144	1
p53/Pten	156	1
p53/Pten	162	1
p53/Pten	164	1
p53/Pten	173	1
p53/Pten	203	1
p53/Pten	206	1
p53/Pten	212	0
p53/Pten	213	1
p53/Pten	218	0
p53/Pten	218	1
p53/Pten	225	1
p53/Pten	228	1
p53/Pten	239	1
p53/Pten	272	1
p53/Pten	294	1
p53/Pten/Yap	71		0
p53/Pten/Yap	134		1
p53/Pten/Yap	144		1
p53/Pten/Yap	150		1
p53/Pten/Yap	163		1
p53/Pten/Yap	185		0
p53/Pten/Yap	189		1
p53/Pten/Yap	189		1
p53/Pten/Yap	202		1
p53/Pten/Yap	206		1
p53/Pten/Yap	209		1
p53/Pten/Yap	212		0
p53/Pten/Yap	221		1
p53/Pten/Yap	236		0
p53/Pten/Yap	246		1
p53/Pten/Yap	261		1
p53/Pten/Yap	261		1
p53/Pten/Yap	284		1
p53/Pten/Yap	290		1
p53/Pten/Yap	329		0
p53/Pten/Taz	119			1
p53/Pten/Taz	142			1
p53/Pten/Taz	144			0
p53/Pten/Taz	153			0
p53/Pten/Taz	162			1
p53/Pten/Taz	163			1
p53/Pten/Taz	164			1
p53/Pten/Taz	165			0
p53/Pten/Taz	187			0
p53/Pten/Taz	187			1
p53/Pten/Taz	198			0
p53/Pten/Taz	199			1
p53/Pten/Taz	211			0
p53/Pten/Taz	218			0
p53/Pten/Taz	221			0
p53/Pten/Taz	224			1
p53/Pten/Taz	234			0
p53/Pten/Taz	254			0
p53/Pten/Taz	254			0
p53/Pten/Taz	271			1
p53/Pten/Taz/Yap	76				1
p53/Pten/Taz/Yap	76				1
p53/Pten/Taz/Yap	118				1
p53/Pten/Taz/Yap	125				1
p53/Pten/Taz/Yap	176				0
p53/Pten/Taz/Yap	177				1
p53/Pten/Taz/Yap	197				0
p53/Pten/Taz/Yap	213				1
p53/Pten/Taz/Yap	221				0
p53/Pten/Taz/Yap	230				1
p53/Pten/Taz/Yap	266				1
p53/Pten/Taz/Yap	267				1
p53/Pten/Taz/Yap	272				1
p53/Pten/Taz/Yap	276				1
p53/Pten/Taz/Yap	311				0
p53/Pten/Taz/Yap	311				0
p53/Pten/Taz/Yap	317				0
p53/Pten/Taz/Yap	338				0
p53/Pten/Taz/Yap	449				0
p53/Pten/Taz/Yap	533				0

## Sheet: Fig 5A
			Days post injections	p53/Pten (Vehicle)	p53/Pten (Evo)
		p53/Pten (Vehicle)	171	1
		p53/Pten (Vehicle)	196	1
		p53/Pten (Vehicle)	154	1
		p53/Pten (Vehicle)	189	1
		p53/Pten (Vehicle)	273	0
		p53/Pten (Vehicle)	259	0
		p53/Pten (Vehicle)	200	1
		p53/Pten (Vehicle)	234	1
		p53/Pten (Vehicle)	301	1
		p53/Pten (Vehicle)	115	1
		p53/Pten (Vehicle)	246	1
		p53/Pten (Vehicle)	98	1
		p53/Pten (Vehicle)	84	1
		p53/Pten (Vehicle)	126	1
		p53/Pten (Vehicle)	234	1
		p53/Pten (Vehicle)	280	1
		p53/Pten (Vehicle)	364	0
		p53/Pten (Vehicle)	126	0
		p53/Pten (Vehicle)	154	1
		p53/Pten (Vehicle)	154	1
		p53/Pten (Vehicle)	196	1
		p53/Pten (Vehicle)	101	1
		p53/Pten (Evo)	203		1
		p53/Pten (Evo)	175		1
		p53/Pten (Evo)	263		0
		p53/Pten (Evo)	231		1
		p53/Pten (Evo)	252		1
		p53/Pten (Evo)	231		1
		p53/Pten (Evo)	343		1
		p53/Pten (Evo)	249		1
		p53/Pten (Evo)	238		1
		p53/Pten (Evo)	287		1
		p53/Pten (Evo)	238		0
		p53/Pten (Evo)	364		0
		p53/Pten (Evo)	189		1
		p53/Pten (Evo)	273		1
		p53/Pten (Evo)	273		1
		p53/Pten (Evo)	287		1
		p53/Pten (Evo)	231		1
		p53/Pten (Evo)	122		1
		p53/Pten (Evo)	252		1
		p53/Pten (Evo)	252		1
		p53/Pten (Evo)	186		0
		p53/Pten (Evo)	69		1

## Sheet: Fig 5C
	Fig 5C
		A204						RH30
	DMSO	1	0.057899	5		DMSO	1	0.074192	5
	1.25	0.555056	0.126182	10		1.25	0.969358	0.193176	10
	2.5	0.61326	0.163018	10		2.5	0.826244	0.128029	10
	5	0.54651	0.047031	10		5	0.835616	0.202811	10
	10	0.5457	0.062237	10		10	0.812545	0.10132	10
	100	0.520511	0.158945	10		100	0.711608	0.140779	10

[truncated: 37 more sheets: Fig 5D, Fig 5E, Fig 6A, Fig 6B, Fig 6C, Fig 6D, Fig 6E, Fig 7A, Fig 7B, Fig 7D, Fig 7E, Fig 8A , Fig 8B, Fig 8C, Fig 8D, Fig 8E, Fig 8F, Fig.S1B_x0009_, Fig.S1C, Fig.S1E …]
